# Supplementary material for: Mycotoxin Challenge in Dairy Cows: Assessment of the Efficacy of an Anti-Mycotoxin Agent by Adopting an In Vitro Rumen Simulation Method
Source: Toxins (Basel). 2024 Nov 13;16(11):490. doi: 10.3390/toxins16110490 (PMC11598721; doi:10.3390/toxins16110490)
Supplement: Supplementary file 1 [file toxins-16-00490-s001.zip › Table S1.xlsx]

## Sheet: legend
Weak bind	Run1	Run2
CTR1	Sample 46	Sample 100
CTR2	Sample 47	Sample 101
CTR3	Sample 48	Sample 102
CTR4	Sample 49	Sample 103
CTR5	Sample 50	Sample 104
CTR6	Sample 51	Sample 105
CTR7	Sample 52	Sample 106
CTR8	Sample 53	Sample 107
CTR9	Sample 54	Sample 108
Dose 1	Sample 28	Sample 82
Dose 1	Sample 29	Sample 83
Dose 1	Sample 30	Sample 84
Dose 1	Sample 31	Sample 85
Dose 1	Sample 32	Sample 86
Dose 1	Sample 33	Sample 87
Dose 1	Sample 34	Sample 88
Dose 1	Sample 35	Sample 89
Dose 1	Sample 36	Sample 90
Dose2	Sample 37	Sample 91
Dose2	Sample 38	Sample 92
Dose2	Sample 39	Sample 93
Dose2	Sample 40	Sample 94
Dose2	Sample 41	Sample 95
Dose2	Sample 42	Sample 96
Dose2	Sample 43	Sample 97
Dose2	Sample 44	Sample 98
Dose2	Sample 45	Sample 99
Strong bind	Run1	Run2
CTR1	Sample 19	Sample 73
CTR2	Sample 20	Sample 74
CTR3	Sample 21	Sample 75
CTR4	Sample 22	Sample 76
CTR5	Sample 23	Sample 77
CTR6	Sample 24	Sample 78
CTR7	Sample 25	Sample 79
CTR8	Sample 26	Sample 80
CTR9	Sample 27	Sample 81
Dose 1	Sample 1	Sample 55
Dose 1	Sample 2	Sample 56
Dose 1	Sample 3	Sample 57
Dose 1	Sample 4	Sample 58
Dose 1	Sample 5	Sample 59
Dose 1	Sample 6	Sample 60
Dose 1	Sample 7	Sample 61
Dose 1	Sample 8	Sample 62
Dose 1	Sample 9	Sample 63
Dose2	Sample 10	Sample 64
Dose2	Sample 11	Sample 65
Dose2	Sample 12	Sample 66
Dose2	Sample 13	Sample 67
Dose2	Sample 14	Sample 68
Dose2	Sample 15	Sample 69
Dose2	Sample 16	Sample 70
Dose2	Sample 17	Sample 71
Dose2	Sample 18	Sample 72

## Sheet: dataset HRMS
Metabolite name	Average Mz	Adduct type	Reference m/z	Total score	MS1 isotopic spectrum	MS/MS spectrum	Sample1	Sample10	Sample100	Sample101	Sample102	Sample103	Sample104	Sample105	Sample106	Sample107	Sample108	Sample11	Sample12	Sample13	Sample14	Sample15	Sample16	Sample17	Sample18	Sample19	Sample2	Sample20	Sample21	Sample22	Sample23	Sample24	Sample25	Sample26	Sample27	Sample28	Sample29	Sample3	Sample30	Sample31	Sample32	Sample33	Sample34	Sample35	Sample36	Sample37	Sample38	Sample39	Sample4
"((4R)-4-((3R,5S,7R,9S,10S,13R,14S,17R)-3,7-dihydroxy-10,13-dimethylhexadecahydro-1H-cyclopenta[a]phenanthren-17-yl)-2,2-dimethylpentanoyl)glycine"	442.329	[M+H]+	442.332	99.8	442.32874:1750086 443.33209:527725 444.33545:128823		11191123	11224427	12366964	11524131	12176011	12875766	11365595	12512334	10811025	12243226	14285141	10700866	11283203	11290086	10945299	9745830	10585060	11452485	11886096	10420235	11557438	10928493	10639056	12573643	11513826	12438502	10254601	10839163	10745326	13679501	11765910	11467678	12065547	12425241	11965269	13625783	10377963	11302942	11239525	12169531	12297385	13215814	10638905
"(2S,3S,4S,5R,6R)-6-(((3R,5R,7R,8R,9S,10S,12S,13R,14S,17R)-17-((R)-4-carboxybutan-2-yl)-7,12-dihydroxy-10,13-dimethylhexadecahydro-1H-cyclopenta[a]phenanthren-3-yl)oxy)-3,4,5-trihydroxytetrahydro-2H-pyran-2-carboxylic acid"	567.352	[M+H]+	567.316	77.3	567.35187:69826 568.35522:0 569.35858:0		68421	69172	77802	116746	100230	81658	47204	88721	24272	47893	73828	47586	152127	57226	179499	131595	77194	98367	34945	98883	51150	87954	70741	143762	117429	87874	167282	119415	58221	62374	52636	31586	74630	61093	74271	122528	64648	78702	52633	100315	52400	76202	41363
"(2S,3S,4S,5R,6R)-6-(((3R,5R,7S,8R,9S,10S,13R,14S,17R)-17-((R)-1-carboxypropan-2-yl)-7-hydroxy-10,13-dimethylhexadecahydro-1H-cyclopenta[a]phenanthren-3-yl)oxy)-3,4,5-trihydroxytetrahydro-2H-pyran-2-carboxylic acid"	577.309	[M+H]+	577.298	97.7	577.30884:91196904 578.31219:40561500 579.31555:8800999		258878176	182530944	992574	2324602	1684318	1758667	1961844	2835557	1016747	1700168	654697	209860048	243024432	182955664	171992928	60626460	215508992	190247104	243323312	86047568	218269920	212899472	208755952	163067920	220138432	194363504	87807032	192627920	191819376	129004	1531.18	217982080	1531.18	54751	166596	1531.18	121221	160896	418399	182127	56201	158908	235119872
"(2S,3S,6R)-3-hydroxy-2-methyl-6-((3R,5S,7R,8R,9S,10S,12S,13R,14S,17R)-3,7,12-trihydroxy-10,13-dimethylhexadecahydro-1H-cyclopenta[a]phenanthren-17-yl)heptanoic acid"	489.302	[M+H]+	489.319	94.7	489.30243:6601204 490.30578:2253613 491.30914:0		27312770	22218360	35822360	32653378	35882388	33676440	37434500	33059832	36382552	33402484	35489648	32679364	31488118	30407526	30143188	32843934	17589524	30931686	30480870	32711846	31430926	22244410	18428416	32148840	20724672	32111542	30223098	29351720	30667758	36333748	29813704	17191012	32073012	33857948	34327472	31941268	20610262	30798802	30728234	35575580	33967068	31794200	15042666
"(2S,6R)-2-methyl-6-((3R,5S,7R,9S,10S,12S,13R,14S,17R)-3,7,12-trihydroxy-10,13-dimethylhexadecahydro-1H-cyclopenta[a]phenanthren-17-yl)heptanoic acid"	433.333	[M+H]+	433.331	99.9	433.33344:4288250 434.33679:844001 435.34015:287662		11611345	9573071	8754386	11998249	10025714	9551740	11610238	9731310	11904526	10602636	11184159	12338225	11504030	11315569	12619487	13208006	13334961	6868223	14634323	13877513	7622031	12665602	10058644	12524564	15814623	13355994	11789116	14544620	13167594	18041364	16265424	11727407	8759196	9937497	12083458	12224381	14675919	11762854	12831741	11823267	13144848	10463423	13924912
"(3R,5S,7R,8R,9S,10S,12S,13R,14S,17R)-12-hydroxy-10,13-dimethyl-17-((R)-5-(oxetan-3-yl)pentan-2-yl)hexadecahydro-1H-cyclopenta[a]phenanthrene-3,7-diyl diacetate"	541.34	[M+H]+	541.35	97.9	541.3396:135107 542.34295:47640 543.34631:8288		592473	512388	438915	414567	398276	413939	411663	408182	394089	383989	386407	581126	604269	578338	457955	724531	539304	480329	462820	680737	558994	496540	539101	417113	467983	517398	716980	588233	435555	662820	639604	563060	662644	670230	688815	644191	679822	659471	638587	647576	653221	637995	545005
"(3R,5S,7R,9S,10S,12S,13R,14S,17R)-17-((2R)-7-hydroxy-6-methylheptan-2-yl)-10,13-dimethylhexadecahydro-1H-cyclopenta[a]phenanthrene-3,7,12-triol"	459.339	[M+H]+	459.344	99.5	459.33887:37977380 460.34222:11753406 461.34558:2596120		97534048	85878192	17466194	16981390	8955192	14690862	8493230	17705434	9827546	14365430	6951196	94411160	104230720	81095136	76967344	38396900	49508568	41893324	32704624	49627820	101653200	87190448	86162440	71696352	78914224	75294120	21932624	33017504	42408424	5704558	6407484	98764952	4327184	5108914	4497148	4641042	3407208	7735796	3434083	5187984	9959001	8109988	103874928
"(3R,6R)-1-hydroxy-6-((3R,5R,7R,8R,9S,10S,12S,13R,14S,17R)-3,7,12-trihydroxy-10,13-dimethylhexadecahydro-1H-cyclopenta[a]phenanthren-17-yl)heptan-3-yl hydrogen sulfate"	501.294	[M+H]+	501.288	99.4	501.29367:6560642 502.29702:2120223 503.30038:0		16923114	11882893	5859018	5155009	5511466	5827099	6119700	1252385	5396508	6419318	5227856	15111193	18128746	12125085	10957234	4249808	10194834	15388336	14375572	7449322	18413708	15837702	13343001	10017723	13167223	12507463	6900788	13418705	13665439	3782220	3285366	15341779	5032039	4724622	1270554	5027900	5413782	860344	4571234	5407020	4996552	3442912	15811398
"(4R)-4-((3R,5R,6R,7S,9S,10R,12S,13R,14S,17R)-3,6,7,12-tetrahydroxy-10,13-dimethylhexadecahydro-1H-cyclopenta[a]phenanthren-17-yl)pentanoic acid"	407.272	[M+Na]+	407.279	99	407.27176:6813884 408.27511:1346001 409.27847:1664757		9567068	11006477	17211008	17405860	18850392	20161476	17253216	17047056	19286686	17756212	18463196	14188645	8805655	13272924	17485188	10110579	16757110	12157650	10743985	16543332	4319556	11400629	16492784	10284570	6918506	11651006	12535802	17294404	7245246	8396894	17702378	4475914	15353119	22742596	6628036	18278684	13093154	15738074	12915481	14817165	11994857	10922382	17156836
"(4R)-4-((3R,5S,6R,7R,9S,10R,12S,13R,14S,17R)-3,6,7,12-tetrahydroxy-10,13-dimethylhexadecahydro-1H-cyclopenta[a]phenanthren-17-yl)pentanoic acid"	425.296	[M+H]+	425.29	99.2	425.29623:7179189 426.29958:75906 427.30294:3667775		6888321	14623747	10022757	10949578	9691662	10815577	8530749	8358956	6258133	6940982	10432177	13672114	4843338	18424974	9762856	15745781	11068753	21796840	15809449	15174349	15897960	6567474	18919760	20486604	12131284	16702994	17856904	5728572	8442442	22825790	7509078	13972310	11002461	12246577	11772934	6848434	12185355	11261207	7491592	9625095	12946171	11994304	24959302
"(4R)-4-((3S,5S,7S,9S,10S,13R,14S,17R)-3,7-dihydroxy-10,13-dimethyl-12-oxohexadecahydro-1H-cyclopenta[a]phenanthren-17-yl)pentanoic acid"	389.259	[M+H]+	389.268	98.4	389.25906:8726689 390.26241:2003095 391.26577:19644048		17912986	234771728	16844848	16067026	13896835	17054184	14930628	17216724	17179166	17943086	16330996	11698094	7937913	64815856	26508952	98391504	16557465	250740704	7061864	15524433	47178804	22458972	17886856	22289470	32988074	6510846	20485908	23021416	68662832	12360398	17552758	16857632	19429194	15938500	60509272	15676788	19978380	30360804	20797878	21300018	15094059	15783128	89027840
"(9S,10R,13R,14S,17R)-17-((R)-5-hydroxypentan-2-yl)-10,13-dimethyl-1,2,6,7,8,9,10,11,12,13,14,15,16,17-tetradecahydro-3H-cyclopenta[a]phenanthren-3-one"	717.601	[M+H]+	717.582	92.9	717.60114:125834376 718.60449:66885260 719.60785:17557408		574103040	582100864	639008128	588527360	621466176	590473600	633393856	614853568	657493376	636517888	650179392	623726656	583742144	622649024	604083328	615153728	591958144	587188416	629316672	624539776	584923776	656679744	611272192	644658432	602540032	619303296	635566784	613641856	589439936	697725760	685358400	546397952	649427840	655394432	709543680	673036544	675456832	707363264	643115776	706337280	675991872	659045440	636228800
"(R)-4-((5R,8R,9S,10S,13R,14S,17R)-10,13-dimethyl-3-oxohexadecahydro-1H-cyclopenta[a]phenanthren-17-yl)pentanoic acid"	749.601	[M+H]+	749.571	83.1	749.60138:1854132 750.60473:1073651 751.60809:0		2336002	3495798	1979649	1565892	1446986	1493214	782081	1663178	1434658	1490465	1066106	3045925	2894617	3273349	2518884	4402872	3344782	3089149	3473432	4230908	3631684	2190517	4124422	3450573	3288972	3206155	3817937	3109989	2655493	3867213	2308770	3298138	2384002	2744666	2086570	2726184	2384525	3327325	3152246	3029049	2248216	2370851	2995968
"(R)-4-((8S,9S,10R,13R,14S,17R)-10,13-dimethyl-3-oxo-2,3,6,7,8,9,10,11,12,13,14,15,16,17-tetradecahydro-1H-cyclopenta[a]phenanthren-17-yl)pentanoic acid"	337.265	[M+H]+	337.253	97.4	337.26453:9774741 338.26788:2067848 339.27124:785162		69282328	77107704	71771152	91143400	67658224	101505616	58403500	69447320	23143518	96030424	77986576	31582202	72349648	91122984	85610368	98950680	80170608	75279632	73020920	73342760	79349912	33448590	83485424	79540024	70682168	75792664	77765840	79625424	105862496	105792064	61225688	70926624	40854580	101108168	91463648	99057320	63832476	103828736	68542216	104395672	98090880	41391068	66237836
"11,12-epoxy-3,7-cembratrien-2,4-olide"	319.218	[M+H]+	319.22	99.9	319.21786:55633104 320.22121:12700495 321.22457:38050316		5370566	51889872	143709	282068	387631	341733	146726	462116	405489	187118	233730	51493816	106710472	40650340	18950274	10164528	3878080	13911732	25359222	19148806	73217744	8299598	66832488	24973900	12045322	60832540	10005578	4865140	10020632	1331294	169969	54681580	157431	207559	119930	140725	131260	420493	264892	1209284	101997	93684	28095478
"2-((4R)-4-((3R,5R,9S,10S,13R,14S,17R)-3-hydroxy-10,13-dimethylhexadecahydro-1H-cyclopenta[a]phenanthren-17-yl)-N-methylpentanamido)ethane-1-sulfonic acid"	520.303	[M+H]+	520.307	99.7	520.30334:5330390 521.30669:1600614 522.31005:259106		21089922	20562112	19564958	17471932	17530584	16476833	18347886	17437096	13627164	17571118	17646962	21040330	22506802	20893980	23205508	21687606	21146836	24495314	22568942	22409452	20659070	23253972	23673040	23798720	23258416	20334174	21100138	22043970	20873288	20939836	22363098	21619080	21048608	20788440	20584768	20947100	20171086	20507536	19111388	21199654	19462486	19713902	20595970
"2-((4R)-4-((3R,5S,7S,9S,10S,13R,14S,17R)-3,7-dihydroxy-10,13-dimethylhexadecahydro-1H-cyclopenta[a]phenanthren-17-yl)-2,2-dimethylpentanamido)ethane-1-sulfonic acid"	492.316	[M+H]+	492.314	99.9	492.3157:1093210 493.31905:0 494.32241:0		923322	711764	1666327	1239491	1719016	1162087	1961550	417548	1648986	1217992	1157730	970204	1404904	538305	1946667	132691	2510763	340785	1113295	1155385	808001	1310543	2649314	1131158	933500	1293916	636421	1267060	772231	942611	1454545	1150409	797659	599320	1349526	621247	580152	1643530	1860615	967431	984193	627089	1724240
"2-((4R)-N-benzyl-4-((3R,5S,7S,9S,10S,13R,14S,17R)-3,7-dihydroxy-10,13-dimethylhexadecahydro-1H-cyclopenta[a]phenanthren-17-yl)pentanamido)ethane-1-sulfonic acid"	554.322	[M+NH4]+	554.33	98.8	554.3222:3563920 555.32555:1589071 556.32891:407034		14466262	14138110	13071543	13462823	13166924	12791267	13402281	13711568	12422122	12486501	12519335	15076561	15409650	14887108	14991960	15627849	14037799	14782518	14561376	14182138	13678639	15035891	15456722	15714844	15425100	14975829	15552586	14838731	14275491	17350304	16644763	14938838	16106185	16619160	16238135	16654164	15970141	16836536	16716294	16634995	16727857	16305929	15053508
"2-(2-((R)-4-((3R,5R,8R,9S,10S,12S,13R,14S,17R)-3,12-dihydroxy-10,13-dimethylhexadecahydro-1H-cyclopenta[a]phenanthren-17-yl)pentanamido)acetamido)ethane-1-sulfonic acid"	539.308	[M+H]+	539.314	99.4	539.30841:12792998 540.31176:5505078 541.31512:1175121		3537219	9279095	92836	108936	1266.87	1266.87	1266.87	1266.87	85953	1266.87	92719	15679173	15566697	7987078	4358246	1104062	126358	635849	700925	10261167	23547574	5055524	21985144	8479794	3094540	5794269	239599	116423	967154	260051	1266.87	28143672	1266.87	1266.87	1266.87	1266.87	1266.87	1266.87	95249	131626	1266.87	1266.87	15042032
"25-Acetoxy-20(S),24(R)-epoxy-3-oxodammarane"	501.382	[M+H]+	501.394	97.1	501.38199:1352136 502.38534:281419 503.3887:0		2327966	1650619	3747.38	37474	3747.38	3747.38	64143	49489	3747.38	3747.38	3747.38	2310695	1484472	1999253	1636389	575787	2307772	1488845	1556465	746138	2085386	2493601	2263064	1871583	2114218	1683872	541649	1657902	1730471	56508	3747.38	2329992	44991	54792	3747.38	3747.38	63523	3747.38	69798	3747.38	3747.38	3747.38	2578428
"3-((4R)-4-((3R,5R,9S,10S,12S,13R,14S,17R)-3,12-dihydroxy-10,13-dimethylhexadecahydro-1H-cyclopenta[a]phenanthren-17-yl)pentanamido)propanoic acid"	446.339	[M+H]+	446.326	96.7	446.33902:34221608 447.34237:10368154 448.34573:1597717		103413144	116833736	47705188	75820824	78894048	38266512	76528536	77485560	75153208	73396728	71380576	110777456	93691488	181879280	229411712	131020944	126565016	181187616	161321136	146090912	100814480	98423112	129859376	200746752	152441392	212647808	99684448	139167968	162274480	99413048	99380936	189864960	66083464	99753976	163646336	98795536	88486832	163388576	172747344	97883160	95554880	93177376	241192592
"7,8-epoxy-1,3,11-cembratrien-15-ol"	287.216	[M+H]+	287.22	99.6	287.21579:9761345 288.21914:1793317 289.2225:46031		29495024	26206554	15923430	17653650	23668214	18780272	23441750	20648012	23115806	17555776	20839568	25475014	26018586	26032286	24939814	28101472	30945052	33619140	25971842	27763186	27608996	23347518	28669714	28086138	29567548	28787270	29641748	28210082	31353048	30013930	29648446	27076988	37362564	34925420	38125764	36062812	36897300	35467828	35656028	36819888	35739656	32715642	26462420
"8_ ,14-dihydro-7-oxo-jolkinolide E"	317.202	[M+H]+	317.204	99.9	317.20212:1884483 318.20547:0 319.20883:0		5095674	4134350	5294342	4748240	5424170	4782568	5091010	4891722	4750213	4433892	5187468	3965566	1460150	2741095	2062458	3756514	3489190	4074014	1960569	3935630	3752620	3352650	5671242	3357477	3174178	4005076	4120019	4250744	4161464	4247527	3777088	3434512	4995530	5326888	3986752	5380222	5098962	5139274	5521610	5452292	5940436	4044973	3220058
"methyl (6R)-2-(hydroxymethyl)-6-((3R,5S,7R,9S,10S,12S,13R,14S,17R)-3,7,12-trihydroxy-10,13-dimethylhexadecahydro-1H-cyclopenta[a]phenanthren-17-yl)heptanoate"	445.335	[M+H]+	445.331	99.6	445.33524:1173792 446.33859:615298 447.34195:135796		2381999	1054776	37629	3245	42748	24588	33151	241.424	105579	241.424	31542	2512082	2958156	2328230	2430854	918792	2053557	3160750	952352	666559	4300502	1632401	2081077	1546174	2184465	1884183	1286870	2160396	4933012	203480	155990	3531664	104738	241.424	2414	96690	10202	3418	105501	3998	4851	59998	3564436
"NCGC00160259-01!8-(4-Methoxy-2,3,6-trimethyl-phenyl)-6-methyl-octa-3,5-dien-2-one"	287.207	[M+H]+	287.201	99.3	287.20688:764266 288.21023:332156 289.21359:207724		3646848	3060010	937099	1288365	792921	1152449	1016358	1261065	795419	1471510	1196385	3748894	3425797	3394692	2932244	2321865	3342172	2794240	4576295	2329037	3468343	3417364	3152782	2983138	3278300	3015110	2334836	3179593	2354896	1490237	728543	3081193	1388611	1622503	1032885	1231321	1710115	889405	1162206	1367968	1571345	1344569	4012007
"NCGC00160301-01!1-(4-Oxo-4H-chromen-3-yl)-2,3,4,9-tetrahydro-1H-beta-carbolin-3-ylcarboxylic acid"	361.119	[M+CH3OH+H]+	361.119	100	361.11926:1292534 362.12261:288063 363.12597:187894		4667160	4011912	6901290	5998775	7136499	6560322	6884636	7830676	5872556	4689270	3090669	3784500	3263310	4118830	4077494	2855773	3193996	2764008	339542	2531400	3381464	4072489	3633236	4299030	5407946	4711534	2730693	1968065	3043384	4873894	4707622	3836508	5277582	4117904	6681000	5644001	3845311	4018985	4205596	6287698	5380503	4659096	4077488
"Orlistat (Alli, Xenical)"	518.359	[M+Na]+	518.382	89.6	518.35858:14950940 519.36193:4921459 520.36529:1243028		64016376	56777616	43026920	57873160	21623556	48708912	56028088	46500820	50456484	45915264	48513352	64508828	62579388	57707664	55488476	44854744	55060416	43368560	50516392	72757896	62588992	71507664	40848436	68819608	60983144	69844744	68443512	60412532	65570080	62657048	62466116	66085520	56035432	63435500	59677636	66861716	60263852	69346032	67233680	68797072	67689072	59774352	61437812
"R-4-benzyl-3-((R)-3-hydroxy-2,2-dimethyloctanoyl)oxazolidin-2-one"	348.231	[M+NH4]+	348.217	96	348.23126:3892852 349.23461:628209 350.23797:228172		17292374	17315214	10769557	9882928	11129136	9848110	10934720	10067150	8992068	9952774	10545813	17036724	18409220	16571696	18796052	19443622	14386405	17693296	16146379	18069270	16446384	17690398	15981798	16507794	18675218	16090176	18766946	18096858	18028492	17790552	19824360	18231312	17869070	18196366	18325012	17591364	15667349	16364393	17790266	16582927	17412744	16771315	16184355
"sulfo((4R)-4-((3R,5S,7R,9S,10S,12S,13R,14S,17R)-3,7,12-trihydroxy-10,13-dimethylhexadecahydro-1H-cyclopenta[a]phenanthren-17-yl)pentanoyl)alanine"	542.264	[M+H]+	542.278	95.9	542.26355:6515364 543.2669:2420427 544.27026:366710		47756760	41304144	41538528	45564768	64372896	47474212	67847432	42453372	25594326	43455400	41162636	48443056	46543348	47906404	47448564	46415272	45549480	47421156	47639492	54902672	44890020	67918176	89897232	48172060	70540704	70630696	45462392	44440444	66863084	73461336	48275236	46532756	48697284	46791916	49323548	48501732	48925056	50396464	71689704	50261088	52676532	49003468	43550620
(-)-Gallocatechin-3-O-gallate	459.024	[M+H]+	459	89	459.02411:120102 460.02746:0 461.03082:0		315348	269136	250417	286607	212349	277876	253636	253651	262104	273739	270987	268801	372086	226076	183545	93131	242669	287047	302400	147878	327533	251528	234631	264953	321685	300404	130129	284308	252572	163530	159007	306916	142130	136866	206860	183651	160078	189283	207139	202539	143402	140094	274967
((5aR,5bR,11aR)-5a,5b,8,8,11a-pentamethyl-9-oxo-1-(prop-1-en-2-yl)icosahydro-1H-cyclopenta[a]chrysen-3a-yl)methyl acetate	505.379	[M+H]+	505.36	92.7	505.37949:749901 506.38284:0 507.3862:545412		297383	329079	420808	559261	516997	758034	355003	815916	250397	209250	813551	312337	285901	388377	491927	469598	264815	223913	133282	401642	133213	1515234	220003	1012166	920139	347888	730097	325720	482562	697111	975834	265454	814972	411434	196782	441395	635664	516220	465049	267450	546497	304296	323180
((6aR,9R,10aR)-7-methyl-4,6,6a,7,8,9,10,10a-octahydroindolo[4,3-fg]quinolin-9-yl)methanol	257.17	[M+H]+	257.17	100	257.16974:769388 258.17309:452225 259.17645:328623		3863693	2854734	2956943	3714877	2699960	4366864	2694995	1435530	3741286	2834404	2632870	2936978	2948490	3304567	3134265	4339270	2573974	2591662	2954106	3225108	3992689	2689458	3532564	3459146	3514466	2981909	3580506	2730320	1800493	5010654	5360188	2427916	4774924	4091514	6223242	4882434	3928487	5104325	5482958	4191847	4318307	3954274	2551187
((6R,6aR,13R,13aS)-2,3,4,6,6a,7,8,9,10,12,13,13a-dodecahydro-1H-6,13-methanodipyrido[1,2-a:3',2'-e]azocin-1-yl)(1-isopropyl-1H-indol-6-yl)methanone	440.27	[M+H]+	440.27	100	440.26978:37939576 441.27313:8944132 442.27649:2267285		27381000	38671556	379357	965726	728796	379575	616860	1169808	705106	1135360	331308	40372928	33495594	69894880	69205960	43781400	28888820	26882262	32704062	40670272	31724620	48654084	57347552	94318888	61213492	69185504	45236460	54539788	52472912	1965179	1767854	39325444	1475295	721000	1883636	1345174	1975655	1441264	1024244	1790382	585404	1297246	60514708
(1'S,3R,3'R,5R,6'R,7'S)-5-(furan-3-yl)-3',6',7'-trimethyl-9'-oxaspiro[oxolane-3,2'-tricyclo[5.2.2.0?,?]undecane]-2,8'-dione	383.108	[M+H]+	383.107	100	383.10803:9965789 384.11138:1486191 385.11474:361553		171923	3269607	70851	77579	75737	46289	43201	58941	6382	3026	3979	865596	673307	6886097	8844815	19421968	157080	338369	369866	25637258	487399	4174933	2535765	7349070	1760278	6438173	2067942	511837	370525	388836	433567	365729	469801	488082	448189	475165	65159	67378	61790	350405	427674	435356	669432
(10R,13S,16R,17S)-17-acetyl-16-ethyl-10,13-dimethyl-2,3,4,7,8,9,10,11,12,13,14,15,16,17-tetradecahydro-1H-cyclopenta[a]phenanthren-3-yl acetate	387.291	[M+2H]2+	387.29	100	387.29117:7863998 388.29452:2324189 389.29788:539860		25493994	31809882	3036698	3172039	2455130	3341335	3078762	3053798	2878472	3108960	3079983	40872796	37053764	34876968	20067894	14362827	9565875	14051601	6556049	20317496	30345694	39549844	29187176	20692018	18116300	20449764	6264230	8420918	15605597	3329539	3218814	26655872	3109965	3236495	3279246	2712196	2990452	3272329	3391789	3361276	3430144	2843318	23901384
(1R,2R,4aS,6aS,6bR,9R,10R,11R,12aR)-1,10,11-trihydroxy-9-(hydroxymethyl)-1,2,6a,6b,9,12a-hexamethyl-2,3,4,5,6,6a,7,8,8a,10,11,12,13,14b-tetradecahydropicene-4a-carboxylic acid	505.188	[M+H]+	505.191	99.8	505.18762:721302 506.19097:235434 507.19433:101245		3506672	3156301	3616785	3748336	2796322	2846622	3437903	1992595	2437104	3910101	2643220	4164184	4202158	3849076	3305552	5439554	3165296	2325414	5572521	2181725	3962407	1885396	4224114	4617798	4466039	2595126	3744393	3660653	4447206	4004057	3566666	3686539	2921925	2545814	4671026	5112686	3291367	3996282	2999932	3165959	3928483	3887118	2698382
(1R,2R,4aS,8aS)-1-((S)-3-hydroxy-3-methylpentyl)-2,5,5,8a-tetramethyldecahydronaphthalen-2-ol	311.288	[M+H-H2O]+	311.29	99.9	311.28821:34254320 312.29156:8708060 313.29492:17240074		158408128	144799568	141632880	143930928	138546992	146639824	157511888	142430656	144376992	148308544	153541536	152733280	159998176	148280016	161656560	162912528	161208032	146175824	163253168	166555120	102079424	155393168	160790288	156535024	158661888	158801424	169067008	162503472	142289872	166050096	169951200	151752320	168227664	163111168	161110720	179284224	168279472	171680576	170202272	165912688	175240784	169459312	160678768
(1R,2R,4S,7S,8R,9R,10S,11R,12S,13S,14R,17R,18R,19R)-8-(acetyloxy)-10,19-dihydroxy-1,9,18-trimethyl-15-oxo-16,20-dioxahexacyclo[15.3.2.0?,??.0?,??.0?,??.0??,??]docos-5-ene-5-carboxylic acid	529.189	[M+H]+	529.183	99.3	529.18915:85810 530.1925:0 531.19586:71588		39387	32828	45953	25176	23372	23983	19576	44567	34994	37675	37116	40268	62926	60194	52696	39320	73567	34238	57717	79916	43250	45223	17625	55381	107951	50116	43504	38712	26522	106307	52383	43010	98157	38407	64606	16868	43602	62951	85735	78631	104026	34008	32018
(1R,3E,5R,7S,11R,12R,13S,14S)-1,13-bis(acetyloxy)-3,6,6,14-tetramethyl-10-methylidene-2-oxotricyclo[10.3.0.0?,?]pentadec-3-en-11-yl acetate	478.283	[M+H]+	478.28	99.8	478.2832:100186720 479.28655:31873372 480.28991:5395880		148158016	175985888	252062	97334	205841	468693	511688	185794	197801	123189	897020	184191376	162444640	291953344	310457248	169994896	96062328	91031808	144805136	178384416	207112432	214394960	266153968	325066208	261483200	305077248	114433952	159624224	118257808	1949781	737036	223778752	582655	276616	721950	1796550	813435	741862	1491558	1506983	1905646	926757	264982816
(1R,3R,4S,6S,8R,9R,10S,11S)-8-hydroxy-3,8-dimethyl-12-methylidene-10-[(2-methylprop-2-enoyl)oxy]-7,13-dioxo-5,14-dioxatricyclo[9.3.0.0?,?]tetradecan-9-yl 2-methylprop-2-enoate	466.21	[M+H]+	466.209	100	466.20978:158263 467.21313:282572 468.21649:97039		242931	210757	112514	188912	123362	153656	85143	73245	149361	82364	117820	179155	522504	346843	306966	89887	202627	173108	287289	128938	456921	210892	383341	265636	372727	255058	69545	108700	107651	82938	73332	228541	302965	110213	116467	175165	84019	71384	106329	150437	84325	172697	248871
(1R,4R)-bis((1R,2R,4S,5S)-9-methyl-3-oxa-9-azatricyclo[3.3.1.0(2,4)]nonan-7-yl) 1-phenyl-1,2,3,4-tetrahydronaphthalene-1,4-dicarboxylate	571.28	[M+H]+	571.28	100	571.27954:2061886 572.28289:861698 573.28625:217598		5775478	8084450	8140118	7660074	8061410	7969298	7945409	8727903	8274513	7806961	9775333	8854516	9257729	9838485	9363007	9166075	7398596	8580594	8117482	7507852	10264880	7512146	8677988	10350495	8960276	9411638	9705707	7097028	7401081	8236534	7462422	11481949	7697756	7397840	7132320	8518142	7608188	7711498	7142672	7245390	7971378	7548540	10004093
(1R,5S)-3-(3-(5,9-dimethyl-7-oxo-3-phenyl-7H-furo[3,2-g]chromen-6-yl)propanoyl)-3,4,5,6-tetrahydro-1H-1,5-methanopyrido[1,2-a][1,5]diazocin-8(2H)-one	557.21	[M+H]+	557.21	100	557.21033:80714 558.21368:0 559.21704:0		123331	116473	183505	142562	114077	190731	113861	143143	72693	119675	167907	45806	45828	140795	41401	88928	93353	126010	111056	124810	123223	91541	141598	127596	84264	83900	65347	94679	125251	107506	119485	105551	138426	96463	146466	138137	202558	170277	127879	138725	174988	238367	91961
(1R,7R)-7-ethenyl-1,4a,7-trimethyl-3,4,4b,5,6,9,10,10a-octahydro-2H-phenanthrene-1-carboxylic acid	341.187	[M+Na]+	341.188	100	341.18716:3926004 342.19051:504246 343.19387:239545		20137732	22539662	19733208	20441356	17304362	19591352	19427646	18353370	19864346	17562570	20906640	22429138	20113250	21610652	24016300	19378402	21620268	23078792	22333196	19966754	23648986	21981492	24240938	22409086	21842442	23076142	20389230	22940644	21849624	22387744	20886934	23517028	22837448	23348120	27260990	22320294	19916784	21767486	21750260	21618676	21035572	19954614	22337136
(1S,2R,4S,9R,10R,14S,15S,17S)-9-(furan-3-yl)-1-hydroxy-15-[(1R)-1-hydroxy-2-methoxy-2-oxoethyl]-10,14,16,16-tetramethyl-7,18-dioxo-3,8-dioxapentacyclo[12.3.1.0?,?.0?,??.0?,??]octadecan-17-yl 2-methylpropanoate	606.279	[M+H]+	606.289	97.8	606.27899:113944 607.28234:0 608.2857:0		144067	119343	113805	269132	274758	237189	259994	238847	87703	212406	243369	2849	136160	219581	164602	94320	317412	225334	370183	177306	136174	231779	224346	204419	197983	188735	220010	207363	44002	105679	158776	216188	119752	145797	140758	200237	186611	45129	240456	221939	284210	140858	94161
(1S,2R,5R,6R,10R,13S,15S)-5-[(2R,3E,5R)-5,6-dimethylhept-3-en-2-yl]-6,10-dimethyl-16,17-dioxapentacyclo[13.2.2.0?,?.0?,?.0??,??]nonadec-18-en-13-ol	446.375	[M+H]+	446.363	97	446.37527:428414 447.37862:130335 448.38198:15685		2320	60836	20717	3156	25163	7589	13009	6550	749	3051	1261	31162	28928	102458	135242	290317	6608	42478	31534	502888	26103	84937	48894	113926	48773	109102	159323	45198	37683	512	8221	26000	5549	35976	24191	1834	2391	1587	3375	1722	5167	813	21890
(1S,2S,8aR)-1-[(Z)-5-hydroxy-3-methylpent-3-enyl]-2,5,5,8a-tetramethyl-3,4,4a,6,7,8-hexahydro-1H-naphthalen-2-ol	331.278	[M+H]+	331.273	99.6	331.27786:5848845 332.28121:2936219 333.28457:670761		10637905	29561378	15290191	11939506	14726526	10845916	8113852	11896351	10225962	16743039	18803798	32338592	29377012	29183906	21018220	24205258	21334600	23862116	26644180	22592218	17629788	22511648	20710594	19980388	22756152	20302564	22122608	9557937	19309530	14447478	29546466	22144738	18167674	15950245	20278142	24428766	41332420	29125358	20842118	19090952	20294862	33971076	19276348
(1S,4aS,7R,7aS)-7-hydroxy-7-[[(E)-3-(4-hydroxyphenyl)prop-2-enoyl]oxymethyl]-1-[(2S,3R,4S,5S,6R)-3,4,5-trihydroxy-6-(hydroxymethyl)oxan-2-yl]oxy-4a,7a-dihydro-1H-cyclopenta[c]pyran-4-carboxylic acid	575.109	[M+H]+	575.116	99	575.10889:555732 576.11224:202329 577.1156:0		3015412	801875	2951.11	2951.11	2951.11	2951.11	2951.11	2951.11	2951.11	2951.11	2951.11	1146092	1528295	844190	856021	63775	991681	817476	845330	470808	2334246	1564432	1678849	481319	1433906	1090093	172995	433507	451967	2951.11	2951.11	2148156	2951.11	2951.11	2951.11	2951.11	2951.11	2951.11	2951.11	2951.11	2951.11	2951.11	1368465
(2aS,6aS,8aS)-10-(4-acetamido-3-methylbutyl)-6a,8a,9-trimethyl-2,2a,3,4,5,6,6a,6b,7,8,8a,8b,11a,12,12a,12b-hexadecahydro-1H-naphtho[2',1':4,5]indeno[2,1-b]furan-4-yl acetate	500.369	[M+H]+	500.37	100	500.36908:2146832 501.37243:409920 502.37579:84931		11874338	12676802	14179193	14500040	13059732	13064471	13644683	15586394	12749840	12808315	16930560	11937087	10673895	11650711	11636466	11012185	12301654	11688862	13323492	11730692	12321423	13052852	13283547	11682725	12444644	11917763	12445281	12457596	11411645	14250672	12216059	13883150	13233206	15008649	12307242	14448080	6300812	11450333	12783704	13088122	14952238	14129261	12569352
(2E,4E,12Z)-N-(2-methylpropyl)octadeca-2,4,12-trienamide	334.325	[M+H]+	334.31	95.7	334.32516:330802 335.32851:0 336.33187:0		330701	62715	139110	203088	37352	2633.9	270865	42448	102164	55647	70902	84862	55484	162134	47052	116615	52157	61088	55892	337307	97970	41567	2633.9	153236	50326	54927	231826	157533	134272	61249	47491	47305	68812	136601	176376	105908	208386	93359	51443	63383	239078	36770	206375
(2E,4E,6E,8E,10E,12E,14E,16E)-2,6,11,15-tetramethyl-17-(2,6,6-trimethyl-1-cyclohexen-1-yl)-2,4,6,8,10,12,14,16-heptadecaoctaenal	439.299	[M+Na]+	439.3	100	439.29855:1704388 440.3019:588092 441.30526:128103		1652322	2723096	39155	39228	21381	6760	6837	3109	536	563	391	2801386	1608396	2509544	3176935	3805420	362721	473261	190846	7451196	1499676	2231335	2249256	4046141	1588788	2449050	542459	207665	93222	129076	136858	1876754	126822	81235	100685	74979	396	417	423	170804	145862	168042	1134307
(2E,4E)-N-(2-methylpropyl)-6-thiophen-2-ylhexa-2,4-dienamide	267.154	[M+H-H2O]+	267.153	100	267.15369:2948890 268.15704:460599 269.1604:1142313		16982890	17880722	20360162	17250850	17535974	19479374	17006272	18011288	15555888	17614942	20211566	14077359	15506563	17603916	17297492	19642500	17858938	16739728	15539696	16700638	13213279	18376548	13637256	16038791	17247088	17186036	17368498	17264934	17885496	19187882	17216020	15639339	18849102	18600470	20866272	20034994	16686968	19212712	19034568	14496124	19400020	19766850	14300891
(2E,4E)-N-(2-methylpropyl)dodeca-2,4-dienamide	290.191	[M+H]+	290.188	99.9	290.19077:1077290 291.19412:367593 292.19748:233442		7437711	7652504	2987324	5895832	4062548	6100793	5480188	3152679	4585188	6851842	5003204	8838546	7605063	9681942	8458783	4216766	4466825	6147531	8676220	5072045	7957868	6253476	6107879	4458092	9238768	7053343	5078316	4346571	7104561	8653981	6560470	7848424	8154596	7478920	6065837	8408655	9020194	5584284	5139364	6644808	8661376	6823968	7620212
(2E,6E,10E)-13-[(2R)-6-hydroxy-2,8-dimethyl-3,4-dihydrochromen-2-yl]-2,6,10-trimethyltrideca-2,6,10-trienoic acid	465.24	[M+H]+	465.24	100	465.23969:4780633 466.24304:2639327 467.2464:652812		24132704	23361866	22746512	25494352	26321720	24195354	23382278	23942904	24100224	25045126	23993780	24829516	21799554	25983246	24415844	17963194	24335476	24299950	25103610	19196318	22691806	25115876	23412758	22256026	25003164	24761132	20537362	23677500	24324756	25193112	24617778	25055008	24638362	24882402	25104724	25337334	24232796	23848020	25603316	25896276	26385040	27211810	22518450
(2E,6E,10E)-14-[(2S,3R,4S,5S,6R)-4,5-dihydroxy-6-(hydroxymethyl)-3-[(2S,3R,4S,5S,6R)-3,4,5-trihydroxy-6-(hydroxymethyl)oxan-2-yl]oxyoxan-2-yl]oxy-4-hydroxy-2,6,10,14-tetramethylhexadeca-2,6,10,15-tetraenoic acid	699.301	[M+Na]+	699.299	99.9	699.30103:2963285 700.30438:1282043 701.30774:416664		11158328	7346337	9053776	8552435	11763738	11797598	10927029	9616332	10767394	10679684	11423578	7360163	5705555	5068247	8148664	8155572	10569626	6519512	8540191	8751349	5327706	7441359	6967062	5526652	8399308	7049162	7326898	9046365	8258960	9195547	12667011	5596308	10702196	12279029	12455130	12284932	12531271	13183346	12699624	13144083	13142449	12767320	6252266
(2E,6E,11E,13E)-18-(2,6-dioxopiperidin-4-yl)-9-hydroxy-8-methoxy-10,12,14-trimethyl-15-oxooctadeca-2,6,11,13-tetraenoic acid	507.319	[M+H]+	507.306	96.6	507.31873:55517708 508.32208:19189436 509.32544:4791716		104696168	252383488	1439469	1161313	1267575	1378469	2069627	1694285	2513108	1604035	1842333	89446112	120370304	279503296	78803416	86548000	106207960	286285120	101050608	43257656	229061600	245934064	95695680	84570784	100157408	99897456	55419040	69804256	280524416	1087246	57326648	114582504	29218082	2160358	181977824	1763284	46522692	33344754	47325596	62276256	1177835	1947886	115832416
(2E,6E,12E)-18-(2,6-dioxopiperidin-4-yl)-9,11-dihydroxy-8-methoxy-10,12,14-trimethyl-15-oxooctadeca-2,6,12-trienoic acid	530.394	[M+H]+	530.381	96.6	530.39447:19417986 531.39782:10593809 532.40118:3311957		22677926	17254084	151254	292739	10997	565667	413688	574761	354025	194186	458450	27710580	25333824	25323204	25597096	8343429	22613096	40884700	17590174	10137097	43145328	17242408	25484942	23066020	22325356	23144154	13080492	20283364	50749932	117540	553164	38047336	288619	461248	459392	132410	298349	610256	385497	419808	256374	157333	42983068
(2R,2aR,2'R,4R,5R,5'R,6aR,8aS,8bR,9S,11aS,12bS)-5',6a,8a,9-tetramethyldocosahydrospiro[naphtho[2',1':4,5]indeno[2,1-b]furan-10,2'-pyran]-2,2a,4,5-tetraol	465.325	[M+H]+	465.322	99.8	465.32541:14545969 466.32876:5275518 467.33212:400093		21860390	22826222	858516	862375	1161355	1075023	1765807	762872	1094946	1455252	2681540	21964304	25193712	20991796	21118500	8580686	24249826	24961892	20730064	10792915	28191958	19008244	21843778	19385862	25039982	19197238	11608696	20699104	24754556	1275632	1201914	27279174	2958714	745697	1176669	571251	1189088	2037993	1528832	3246650	2141566	1069228	31430676
(2R,3R,4R,5R,6S)-2-[[(2R,3S,4S,5R,6S)-6-(4-ethenylphenoxy)-3,4,5-trihydroxyoxan-2-yl]methoxy]-6-methyloxane-3,4,5-triol	467.194	[M+2H]2+	467.194	100	467.19446:3510480 468.19781:1390045 469.20117:466247		12752846	13983028	17284034	15578477	17182896	16825594	16642840	16555000	17153622	16812140	15014574	17676268	16519393	16596519	14303313	17011400	14654484	16509383	14015481	15943118	17050776	13979238	18830068	20350256	14799621	17135222	17488856	14746468	14215367	17984140	16565172	15337748	16224834	17917842	18542060	19856474	17529862	17110562	18807320	18915374	16931628	17290800	16789110
(2R,3R,4S,5R,6S)-2-(acetoxymethyl)-6-((3-methoxy-1,4-dioxo-1,4-dihydronaphthalen-2-yl)thio)tetrahydro-2H-pyran-3,4,5-triyl triacetate	573.093	[M+H]+	573.1	99.1	573.09338:568291 574.09673:306187 575.10009:0		2423440	1522151	300.491	300.491	300.491	300.491	300.491	300.491	300.491	300.491	300.491	1760388	2256738	1299434	922941	65626	483382	346379	780281	319706	1987816	1615277	2055648	1168284	1731012	1471148	100796	451805	274760	300.491	300.491	1841685	300.491	300.491	300.491	300.491	300.491	300.491	300.491	300.491	300.491	300.491	1221092
(2R,3R,4S,5S,6R)-2-[(Z)-hex-3-enoxy]-6-(hydroxymethyl)oxane-3,4,5-triol	285.155	[M+H]+	285.155	100	285.15549:3574052 286.15884:448052 287.1622:465620		10496865	12337950	12466990	11647400	10763334	12661894	12839998	10214641	11329127	9040335	13109914	13277813	14545551	12883664	15887804	16393139	16120344	15311026	15091999	15243048	12680551	14499763	16035499	14407035	14408315	13018361	15255855	14664835	10658957	16241685	16051641	9424530	13163762	11664699	14230186	15191625	15467694	14938410	12700135	13302393	14289691	15703273	15595330
(2R,3R,4S,6R)-6-((10-formyl-5,14-dihydroxy-13-methyl-17-(5-oxo-2,5-dihydrofuran-3-yl)hexadecahydro-1H-cyclopenta[a]phenanthren-3-yl)oxy)-4-methoxy-2-methyltetrahydro-2H-pyran-3-yl acetate	613.272	[M+H]+	613.29	94	613.27234:104304 614.27569:0 615.27905:0		195684	127885	30435	194016	48950	34861	113076	56833	34572	31592	146035	114133	132674	68620	59547	231694	221318	49020	190170	161889	64259	88605	65526	143758	132959	57265	210094	59621	55212	85305	40742	112307	35457	84567	78034	142826	2997.37	59166	92816	143999	53073	89732	269665
(2R,3R,6R,8R,9S,12S,13R,14R,15R,16R)-6,8,14,15-tetrahydroxy-2,6,13,16-tetramethyl-3-{[(2R,3R,4S,5S,6R)-3,4,5-trihydroxy-6-(hydroxymethyl)oxan-2-yl]oxy}-10-oxatetracyclo[7.6.1.0?,?.0??,??]hexadec-4-en-11-one	531.247	[M+H]+	531.244	99.8	531.2467:4959880 532.25005:1006739 533.25341:692766		2120342	10399434	940992	841169	167594	1223662	588020	976965	1408943	1383494	879340	12179144	13656947	12585864	12726365	9840943	4007600	9769419	11207470	13055835	11067271	4868543	13607334	12495040	6491455	10642473	9956122	5221030	8632268	14417845	948758	14820577	817573	249602	1494292	729340	349975	1071497	1137394	1552057	1264530	617772	13459128
(2R,3R)-2-(acetoxymethyl)-5-(4-(3-bromo-4-methoxybenzyl)-3,5-dioxo-4,5-dihydro-1,2,4-triazin-2(3H)-yl)tetrahydrofuran-3,4-diyl diacetate	570.094	[M+H]+	570.07	89.4	570.09363:174959 571.09698:0 572.10034:0		564469	245874	2109.06	21091	2109.06	2109.06	2109.06	2109.06	2109.06	2109.06	2109.06	291282	363737	165568	198518	2109.06	199945	80422	273052	2109.06	281575	381301	270031	133771	255991	214073	42344	188484	28464	2109.06	2109.06	390419	2109.06	2109.06	2109.06	2109.06	2109.06	2109.06	2109.06	2109.06	2109.06	2109.06	124273
(2R,3S,4aS,7R,8R,8aS)-2,3,4'-trihydroxy-4,4,7,8a-tetramethylspiro[2,3,4a,5,6,7-hexahydro-1H-naphthalene-8,2'-7,8-dihydro-3H-furo[2,3-e]isoindole]-6'-one	402.225	[M+H]+	402.227	100	402.22537:459356 403.22872:121818 404.23208:19676		1078577	712245	771913	758637	836413	771667	777709	743319	781543	852017	780104	906205	926489	939727	914305	799885	1074805	825447	899786	1338986	751061	729411	890969	935388	782876	925020	1177753	1323760	910757	1214930	1329331	1001510	1950303	1391976	1260500	1255474	1538698	1397061	1321928	2055401	1251662	1287842	816346
(2R,3S,4R,5R,6R)-5-acetamido-2-(acetoxymethyl)-6-((2-dodecyltetradecyl)oxy)tetrahydro-2H-pyran-3,4-diyl diacetate	712.578	[M+H]+	712.54	74.4	712.57843:717660 713.58178:134306 714.58514:272047		368866	382982	746502	346697	988697	506159	470457	638724	284664	189392	1348260	120219	191696	348963	223024	413646	273562	347306	213482	176825	1257741	380975	910791	226085	137096	253859	243149	675941	159711	378557	239487	847715	802585	571245	541958	165018	150949	245737	120986	783974	153974	629051	291199
(2R,3S,4S,5R,6R)-2-(hydroxymethyl)-6-[4-(4-hydroxy-2,6,6-trimethylcyclohexen-1-yl)butan-2-yloxy]oxane-3,4,5-triol	375.23	[M+H]+	375.238	98.9	375.23026:11366754 376.23361:2277496 377.23697:51678088		48548192	62876260	64051488	66864628	64836896	64364084	61024312	71288648	68461600	58877568	68817384	49726616	65334776	59264480	60756920	56342412	54792884	52344640	59330856	54819388	55041336	56532112	66714192	64478676	53768020	62640204	57151296	56623448	60483808	64411356	67628240	62913076	64575976	67675128	60536156	66078100	69978416	74090616	57343404	67798328	61182220	68600840	51181508
(2R,3S,4S,5R,6R)-2-[[(2R,3R,4R,5S)-3,4-dihydroxy-5-(hydroxymethyl)oxolan-2-yl]oxymethyl]-6-[(2E)-3,7-dimethylocta-2,6-dienoxy]oxane-3,4,5-triol	471.216	[M+H]+	471.218	99.9	471.21606:3316019 472.21941:895426 473.22277:138550		4166263	6477276	77687	42542	35616	96715	106332	77785	67655	82171	96818	4628000	6845144	5232175	6392806	5532657	775834	831990	469020	11420528	4689279	8128992	5478334	5924392	5021601	4422239	1169110	608689	667499	2901445	3033263	4834768	3262208	2616059	3920960	2703360	767784	942361	837527	2998096	2642523	3465700	2633110
(2R,3S,4S,5R,6R)-2-[[(2R,3R,4R)-3,4-dihydroxy-4-(hydroxymethyl)oxolan-2-yl]oxymethyl]-6-[(2E)-3,7-dimethylocta-2,6-dienoxy]oxane-3,4,5-triol	471.286	[M+H]+	471.283	99.8	471.2861:4865996 472.28945:880300 473.29281:409501		12350143	12574918	16645603	18104330	15206029	17046530	15677292	16132268	15994121	15179037	14112316	7348008	13507939	10227804	13053963	13530379	13495547	11029784	13288603	12875404	10853812	14016350	12944003	12516790	8805378	14320100	14726729	13823406	13674399	15131391	16607807	11946541	12389678	14734324	11459417	14302242	15341653	14708134	13972251	16722636	15205204	15870656	12242749
(2R,3S,4S,5R,6R)-6-[1,7-bis(4-hydroxyphenyl)heptan-3-yloxy]-5-[(2S,3R,4R)-3,4-dihydroxy-4-(hydroxymethyl)oxolan-2-yl]oxy-2-[[(2S,3R,4R)-3,4-dihydroxy-4-(hydroxymethyl)oxolan-2-yl]oxymethyl]oxane-3,4-diol	744.331	[M+H]+	744.343	97.2	744.33075:741836 745.3341:438625 746.33746:165193		638436	399455	677942	595702	585698	493539	394807	649794	571387	626308	520032	577341	507887	1000089	1344917	821551	580837	1288233	355977	505244	617059	615444	630518	862086	1370974	904921	465759	849665	1709306	638339	718379	619262	428912	484020	610872	351419	615008	426822	604334	356981	427878	308229	1086960
(2R,3S,4S,5S,6R)-2-[[7-hydroxy-4-[(Z)-5-hydroxy-3-methylpent-3-enyl]-4a,8,8-trimethyl-3-methylidene-2,4,5,6,7,8a-hexahydro-1H-naphthalen-2-yl]oxy]-6-(hydroxymethyl)oxane-3,4,5-triol	502.365	[M+H]+	502.337	86	502.36493:623474368 503.36828:197745008 504.37164:35276688		1439591168	2870864896	45876336	37884636	38581864	35567032	41612020	21583812	45304552	21409612	33085394	1325250816	1544233472	3069152768	1291448704	1479060736	1428800256	3177384960	1409255680	741837824	2578736128	2966233344	1389486208	1149368576	1517912576	1415186560	878826304	1090212736	3354353920	52185148	998729216	1450222592	636628224	44608788	2796915200	45866032	858241600	689469440	924520960	1053843392	42890060	45619316	1526777984
(2R,3S)-7-[(2S,3R,4R,5S)-3,4-dihydroxy-5-(hydroxymethyl)oxolan-2-yl]oxy-2-(3,4-dihydroxyphenyl)-3,4-dihydro-2H-chromene-3,5-diol	422.874	[M+NH4]+	422.914	72.2	422.87366:516857 423.87701:0 424.88037:1390372		203130	285454	1288593	1212729	1321823	1168736	1218258	1245283	1218769	1134674	1210947	235990	165081	361664	462652	692152	241721	405690	383569	390454	159164	283363	334906	473514	342641	412811	860852	587125	517544	1487055	1409866	206908	1383415	1478989	1284615	1522626	1420372	1446489	1350604	1287700	1500000	1335808	197219
(2R,4'aR,5'S,6'R,6'aS,10'aR,10'bR)-6'-(acetyloxy)-4'a,6'a,10'b-trimethyl-5''-oxo-decahydro-1'H-dispiro[oxirane-2,7'-naphtho[2,1-b]pyran-3',3''-oxolane]-5'-yl 2-methylpropanoate	496.281	[M+H]+	496.289	98.7	496.28101:973793 497.28436:295761 498.28772:0		4574397	5607300	4518888	3794309	4764932	3422243	5704348	5376860	3879660	5323976	4319908	5757728	4847392	5893324	4371310	6157250	5433399	4430148	4548716	3917984	3909400	6550931	6105292	5886200	4765802	5510930	4702970	4876775	4989215	4750792	5508895	4526665	4162736	5043283	5780156	6610906	7094616	7013202	4908942	6259561	5081602	4920510	5765273
(2R,4aR,7S,8S,8aR)-8-[(Z)-5-hydroxy-3-methylpent-3-enyl]-4,4,7,8a-tetramethyl-2,3,4a,5,6,8-hexahydro-1H-naphthalene-2,7-diol	342.294	[M+H]+	342.3	99.2	342.29373:1174881 343.29708:263072 344.30044:181631		7029420	7517838	5869544	5621377	4910374	7015508	6970508	6010151	4825873	4036096	5870877	6001452	5878366	9326266	5193686	8132100	5592910	8629319	5714093	6152126	4469270	6628019	5892736	6187355	4483969	5426224	6756327	6933764	4194426	6715428	5175020	6326272	6719746	8744550	8921737	8209948	6715908	5814622	5750942	6869296	8436056	6447278	5899794
(2R,6R)-6-[(3R,10S,12S,13R,17R)-3-(2-carboxyacetyl)oxy-12-hydroxy-4,4,10,13,14-pentamethyl-2,3,5,6,7,11,12,15,16,17-decahydro-1H-cyclopenta[a]phenanthren-17-yl]-2-methyl-3-methylideneheptanoic acid	595.334	[M+2H]2+	595.341	98.9	595.33392:331409 596.33727:0 597.34063:68572		533292	1020333	219060	278793	64896	136593	74503	209978	25396	228839	132675	875703	480163	780142	797531	554002	375412	519265	996330	675922	524858	898534	708568	1009357	1346720	897483	764432	476221	402308	111172	112646	609096	35788	168183	152250	106045	229165	29672	247723	57153	54496	106196	529871
(2S,3R,4R,5R,6R)-2-methyl-6-[[(2R,3S,4S,5R,6R)-3,4,5-trihydroxy-6-[(E)-7-hydroxy-3,7-dimethyloct-3-enoxy]oxan-2-yl]methoxy]oxane-3,4,5-triol	481.267	[M+H]+	481.264	99.8	481.26743:2447526 482.27078:505353 483.27414:0		4604712	3599385	7440062	7700926	7269904	8803792	6536404	7574772	7477354	7392673	6148024	3866685	3358234	3025090	3634022	6220520	2870661	3738677	4427862	2797820	2950030	5521607	3312802	3087691	4689802	3823383	5481716	4575780	4167019	5037766	5792050	2897184	7479830	7503610	6934730	7432146	7180578	6814290	9530126	7362457	7062084	6042868	3456067
(2S,3R,4R,5R,6S)-2-[(2R,3R,4S,5R,6R)-2-[2-(3,4-dihydroxyphenyl)ethoxy]-3,5-dihydroxy-6-(hydroxymethyl)oxan-4-yl]oxy-6-methyloxane-3,4,5-triol	501.2	[M+H]+	501.195	99.4	501.20041:589560 502.20376:203498 503.20712:56217		2776550	1867687	1821342	2704922	3526033	2341688	3484456	994467	4290781	3536394	1978292	1353848	2256322	2525292	2488055	2446799	989082	2429874	2471690	4543360	2722726	1760950	2484355	2519952	1587975	4605686	2787473	1837908	3761670	2103435	4428314	4246604	2726138	3996450	2731638	4500903	2278095	2232346	2840481	2768046	2644567	4791042	1734678
(2S,3R,4R,5R,6S)-2-{[(2R,3R,4S,5S,6R)-4,5-dihydroxy-6-(hydroxymethyl)-2-{5',7,9,13-tetramethyl-5-oxaspiro[pentacyclo[10.8.0.0?,?.0?,?.0??,??]icosane-6,2'-piperidine]-3-oloxy}oxan-3-yl]oxy}-6-methyloxane-3,4,5-triol	740.451	[M+H-H2O]+	740.458	98.9	740.45056:870811 741.45391:327800 742.45727:138824		1443828	1034520	1581505	1611498	1371630	1526388	1489458	1573643	1542838	1401386	1601836	1203444	1887457	1061935	1463994	1775816	1548564	842010	1446227	3855618	853162	1081069	1689368	1530268	1017263	1948759	2948848	2601582	1003973	1699244	2693589	1506219	3196327	1573147	1547916	1742986	2875568	1714816	2180317	3559872	1530236	1578909	896321
(2S,3R,4R,5S,6S)-3,5-bis(acetyloxy)-2-{[(1S,2S,4S,5S,6R,10S)-2-(hydroxymethyl)-10-{[(2S,3R,4S,5S,6R)-3,4,5-trihydroxy-6-(hydroxymethyl)oxan-2-yl]oxy}-3,9-dioxatricyclo[4.4.0.0?,?]dec-7-en-5-yl]oxy}-6-methyloxan-4-yl (2E)-3-phenylprop-2-enoate	399.084	[M+H]+	399.084	100	399.08435:138827 400.0877:32818 401.09106:194145		218632	155544	187946	163089	209600	216076	267386	187016	185789	228278	219293	226151	361041	148022	112925	34724	181523	149196	185538	62165	214794	140287	178383	226158	146727	226793	31585	236958	149056	85000	126361	259364	96916	100875	204561	127332	139536	110085	156268	158935	78888	105848	335817
(2S,3R,4S,5R)-2-(((4S,5aS,7S,11aR,12aS)-4,7-dihydroxy-3-((2R,5S)-5-(2-hydroxypropan-2-yl)-2-methyltetrahydrofuran-2-yl)-2a,5a,8,8-tetramethylhexadecahydrocyclopenta[a]cyclopropa[e]phenanthren-9-yl)oxy)-4,5-dihydroxytetrahydro-2H-pyran-3-yl acetate	665.407	[M+2H]2+	665.42	96.7	665.4071:260771 666.41045:62896 667.41381:0		1012420	713601	896184	874916	905925	881302	807539	871789	885102	799826	920109	1005325	938012	587397	1055492	1000932	845771	870626	1024252	1193111	828107	994166	925025	1125533	914570	1074535	967481	963592	948373	834632	985785	895019	1002631	969940	861078	870842	1034835	1006192	888364	1153804	959475	992554	611529
(2S,3R,4S,5S,6R)-2-[4-[(3R,4S)-4-hydroxy-4-[(4-hydroxy-3-methoxyphenyl)methyl]-3-(hydroxymethyl)oxolan-2-yl]-2-methoxyphenoxy]-6-(hydroxymethyl)oxane-3,4,5-triol	556.056	[M+NH4]+	556.062	99	556.05554:260125 557.05889:0 558.06225:0		564427	260586	3114.63	3114.63	3114.63	3114.63	3114.63	3114.63	3114.63	3114.63	3114.63	927848	664800	308255	253926	178397	413366	383119	492107	101246	525516	666097	357826	551700	486677	215370	126065	104828	205797	3114.63	3114.63	672325	3114.63	3114.63	3114.63	3114.63	3114.63	3114.63	3114.63	3114.63	3114.63	3114.63	219344
(2S,3R,5R,10R,13R,14S,17S)-2,3,14-trihydroxy-10,13-dimethyl-17-[(2R,3R,5R)-2,3,6-trihydroxy-5,6-dimethylheptan-2-yl]-2,3,4,5,9,11,12,15,16,17-decahydro-1H-cyclopenta[a]phenanthren-6-one	495.336	[M+H]+	495.332	99.7	495.33578:1766524 496.33913:663411 497.34249:651461		3837766	3679586	100156	895.253	895.253	18339	61042	895.253	52942	67974	76783	3536098	4111641	2759833	2738634	1520968	3272084	3119289	4562768	1333903	3781952	4031721	4224864	2986691	3929327	3139318	1421767	3531411	2475424	65978	895.253	3597190	895.253	56652	895.253	94932	10255	124843	108528	21836	76850	77314	4718130
(2S,3S,4S,5R,6R)-6-[[(3S,6aR,6bS,8aS,14bR)-8a-carboxy-4,4,6a,6b,11,11,14b-heptamethyl-1,2,3,4a,5,6,7,8,9,10,12,12a,14,14a-tetradecahydropicen-3-yl]oxy]-3,4,5-trihydroxyoxane-2-carboxylic acid	655.335	[M+H]+	655.342	98.9	655.3349:101634 656.33825:36306 657.34161:0		196082	195125	147642	188385	179522	142856	188614	158825	72506	84345	153642	233146	219749	234200	223456	247366	205103	246066	207497	232191	234151	218672	92210	179098	190940	180793	236229	226565	260834	224409	204068	225205	238015	224302	194059	147544	296041	181720	153171	227698	172675	117336	201538
(2S)-2-[2-[(5R,6R,7S,9S,16R,18S,19S)-19-amino-6-[(3S)-3,4-dicarboxybutanoyl]oxy-16,18-dihydroxy-5,9-dimethylicosan-7-yl]oxy-2-oxoethyl]butanedioic acid	744.365	[M+Na]+	744.357	98.5	744.36548:1371090 745.36883:675521 746.37219:168411		377282	441160	1525050	1610261	1732308	1626758	1795594	1571464	1675586	1787162	1807394	642863	357189	906693	954004	1008377	523613	1058015	223827	1086808	485824	465267	572935	926278	1133294	956717	1070430	928783	1606238	2685945	3287946	399096	3075882	3290540	2549122	1867808	2377867	2575020	2389499	1452399	2095811	2067290	617202
(2S)-6-[(2S)-5,7-dihydroxy-2-(4-hydroxyphenyl)-4-oxo-2,3-dihydrochromen-8-yl]-5,7-dihydroxy-2-(4-hydroxyphenyl)-2,3-dihydrochromen-4-one	543.117	[M+H]+	543.12	99.9	543.11743:6149510 544.12078:1982383 545.12414:432478		15879372	17389986	603652	648083	698102	684602	282106	626368	533438	470298	93989	23532028	24036520	18483436	13336490	6558399	20030474	17142276	24131980	7493946	16791108	15744381	16130678	11473539	14977857	14495152	5913742	13484227	13085406	1230197	1302180	15985863	779552	809379	637082	453023	611389	485223	753809	717446	488753	156085	22681810
(2S)-N-(6-methoxy-2,3,4,9-tetrahydro-1H-carbazol-1-yl)-3-methyl-2-(1-oxoisoindolin-2-yl)butanamide	454.213	[M+H]+	454.21	99.8	454.21323:3175176 455.21658:1227639 456.21994:224176		11779810	12459239	13928863	15740337	14334555	13871252	15087938	14449225	14901712	14343381	14134995	12866875	12090378	20429808	18827762	16032491	15227671	14737353	15768301	15350350	13791864	21514664	12945982	16212991	21843442	17056386	15061608	14735358	15341884	15056628	16319712	20214148	15274084	15402885	14702108	15742173	16067804	16026941	14822385	16104076	15994790	14829137	14986023
(2Z,6E,10Z)-12-acetyloxy-10-(acetyloxymethyl)-6-methyl-2-(4-methylpent-3-enyl)dodeca-2,6,10-trienoic acid	459.215	[M+H]+	459.22	99.5	459.21524:5568611 460.21859:1660641 461.22195:320458		1463545	1403524	101354	94775	126067	160965	139515	99846	35327	94780	108621	1391007	1877389	6564430	11086480	10352378	2702585	5191398	1096216	3478490	1621994	2243864	1481041	11403976	6608828	6297316	8051342	3520140	3847091	1429721	1324419	1378528	1202906	6732879	9340319	7836242	4222593	6593420	6193682	1246331	1485462	1529798	4296593
(2Z)-2-[(E)-6-(hydroxymethyl)-2,4,8,10-tetramethyldodec-2-enylidene]-4-methylpentanedioic acid	397.286	[M+H]+	397.295	98.3	397.28564:202936160 398.28899:46757960 399.29235:6647967		832635648	2093888896	914573632	900428608	911232000	835732928	912316992	889153024	973981120	957224064	893402560	2032559744	2209056256	2266139904	1957030656	1918464384	1068232384	2058617472	2000758912	2158901248	237250944	549976192	2320567808	2248225280	527727776	1927077760	225750512	569362304	520530432	2485919744	940926144	2063487104	955436160	937300928	882339520	1014708992	912408384	946932608	965757760	965201728	1017758080	944274880	2047111168
(2Z)-2-benzylidene-6-methoxy-1-benzofuran-3(2H)-one	270.105	[M+H]+	270.112	98.8	270.10461:446466 271.10796:1144709 272.11132:361687		2606664	2894828	353391	668670	280401	316286	272777	361030	474965	153196	542706	2321692	2998818	2491292	2535254	1709184	2881224	2223997	2400939	2190583	2566938	2574774	2422457	2323992	3129135	2955460	2027562	2783324	2178259	124907	257199	2744356	682101	811854	258533	450146	650480	735804	1045338	923387	350970	370395	2871124
(3,5,14-trihydroxy-13-methyl-17-(5-oxo-2,5-dihydrofuran-3-yl)hexadecahydro-1H-cyclopenta[a]phenanthren-10-yl)methyl nitrate	452.225	[M+H]+	452.22	99.6	452.22461:7030702 453.22796:1916402 454.23132:1923219		10564255	12789120	21105500	12100529	15281819	14837399	9623959	14121805	16214711	9155492	18021234	37369788	21087364	29966946	13484245	14358920	23029028	19468006	22289124	13220450	24086056	24055352	25278878	10314101	25973816	9158666	19780244	16815794	24090856	15802184	24646374	11619555	14621531	21145364	20399370	23272850	21382830	13362012	34160648	12919673	14746080	31658580	16956940
(3aR,5S,5aS,9aR)-5,8-dimethyl-1-methylidene-4,5,5a,6,9,9a-hexahydro-3aH-azuleno[6,5-b]furan-2,7-dione	269.113	[M+H]+	269.114	100	269.11267:884137 270.11602:221692 271.11938:562232		4859837	5012550	1549315	2127126	971264	1252723	1276240	1545292	1211455	1254109	1825168	2253990	3434922	4064334	4375873	1356041	2862045	2621974	3606674	2077903	1959669	2520358	2621177	2678738	2458309	2565848	2482662	2761964	3108895	848194	1182103	3032283	890405	1344383	1516017	2225697	1654698	1909382	2200103	1621300	861726	1650770	2847798
(3aS,3a1S,10bR,13S)-3a-ethyl-5-(methoxycarbonyl)-1,2,3,3a,3a1,4,6,11,12,13-decahydroindolizino[8,1-cd]carbazol-13-ium iodide	362.189	[M+H]+	362.19	100	362.18866:27568950 363.19201:9459033 364.19537:1308909		125014984	128925408	114294328	110542256	106516120	107742480	118301864	113678768	112151584	112795104	106764504	130083608	129857952	130184848	120815408	125497344	127257184	125519032	126627688	127377960	128676832	128251584	134486720	125531160	130085872	126575864	133540408	126304048	129353976	129478192	134743840	128555656	127615992	131900352	130018104	129803272	130110992	133669968	130758952	131826976	134284032	134187640	121485384
(3aS,3a1S,10bR)-3a-ethyl-5-(methoxycarbonyl)-13-methyl-1,2,3,3a,3a1,4,6,11,12,13-decahydroindolizino[8,1-cd]carbazol-13-ium chloride	376.205	[M+H]+	376.21	99.6	376.20526:1352673 377.20861:602072 378.21197:481003		11365626	8374708	6182698	6562224	8099186	5900240	6232248	6849320	6182916	6326980	6442321	7501380	7182041	7854286	8774222	8290279	8822017	7337657	6900710	6126458	10904398	8762532	6594114	7311434	5495836	7786398	7162446	8443685	7757217	9599181	4970394	8926086	10674755	9325762	10251371	9307539	9833907	10071369	11010263	4284897	9107853	9509766	9701740
(3E)-3-benzylidene-4-methyl-1H-1,4-benzodiazepine-2,5-dione	279.115	[M+Na]+	279.113	99.9	279.11475:2733934 280.1181:448272 281.12146:957236		15402002	26383002	16866912	20401760	17316100	23367300	24326640	23125712	10366049	23089522	30905014	8241929	29876702	21654126	22228370	23129338	12297986	29222782	14422957	20414304	24165222	27564686	18532576	13346795	17398370	30525426	26828246	15890062	27033346	34113736	22205626	27488268	22022194	23581282	25761864	24296954	24640598	24415584	23136630	18007594	22688416	26713808	24381812
(3R,4R,5R,6R)-2-(((2R,3S,4S,5R)-2-(((2'R,4R,4'S,5'R,6R,6aR,8aS,9S)-4,4'-dihydroxy-5',6a,8a,9-tetramethyl-1,3,3',4,4',5,5',6,6a,6b,6',7,8,8a,8b,9,11a,12,12a,12b-icosahydrospiro[naphtho[2',1':4,5]indeno[2,1-b]furan-10,2'-pyran]-6-yl)oxy)-4,5-dihydroxytetrahydro-2H-pyran-3-yl)oxy)-6-methyltetrahydro-2H-pyran-3,4,5-triol	747.392	[M+H]+	747.39	99.9	747.3924:2324068 748.39575:1215771 749.39911:252251		2426172	1311876	48514	3599.17	3599.17	3599.17	3599.17	3599.17	3599.17	67351	3599.17	1860546	1627909	2216528	2197675	383124	3576104	5710993	1476413	655997	3035178	1433422	1491856	1471617	1448103	2040374	1288676	3254317	7663106	58934	3599.17	2411808	3599.17	3599.17	3599.17	3599.17	3599.17	39619	3599.17	3599.17	3599.17	3599.17	2996774
(3R,5S,17R)-3-hydroxy-10,13-dimethylhexadecahydro-1H-cyclopenta[a]phenanthren-17-aminium chloride	328.242	[M+NH4]+	328.24	99.9	328.24167:2995340 329.24502:890594 330.24838:467948		4061922	7757644	3619910	2039081	1779732	2184064	2889494	3143050	5117090	4411364	3918694	5220795	9001292	6837175	5032652	4935426	4239588	4848754	9770171	4280092	9179877	6248060	4876586	4966952	5500806	5689695	1829741	4818442	2985702	810455	2520614	6510722	2582783	2735276	2822802	1772313	2225555	2042962	1311548	3736935	1789040	2035333	4968004
(3S,10R,13R)-10,13-dimethyl-17-octyl-2,3,4,7,8,9,10,11,12,13,14,15,16,17-tetradecahydro-1H-cyclopenta[a]phenanthren-3-yl (4-nitrophenyl) carbonate	574.348	[M+2H]2+	574.35	99.9	574.34753:3797024 575.35088:1150454 576.35424:61178		12791171	13900010	14450138	14629882	10297793	14293369	16331052	11622256	11327819	13297832	14246467	10686716	11594956	12948482	14398777	11763572	14969232	12348716	9191966	18530504	10144033	12753048	15090973	16104884	16375111	14625053	15595487	13684367	14277955	12545485	15619730	11054550	16070583	14732422	17588926	14541893	15521979	17114708	16587068	16329574	16974114	15578497	12614633
(3S,3'R,3'aS,6'S,6aS,6bS,7'aR,9R,11bR)-3-hydroxy-3',6',10,11b-tetramethylspiro[1,2,3,4,6,6a,6b,7,8,11a-decahydrobenzo[a]fluorene-9,2'-3a,4,5,6,7,7a-hexahydro-3H-furo[3,2-b]pyridine]-11-one	448.281	[M+NH4]+	448.282	100	448.28125:2500236 449.2846:594650 450.28796:0		8184228	9152150	7301776	6170273	7471204	6638927	6871567	6968522	6396085	6597947	6528270	9187337	8747318	7969916	7175160	6967378	9270481	6777420	7021234	10587778	5835112	9315929	8412211	8011200	9251386	9494080	9769192	8095554	6700622	8770840	10498052	7619458	8685711	8898210	9857785	7769212	8953494	8876523	8533083	7238920	8645106	8308984	6355349
(3S,4R,8R,9E)-10-methyl-5-methylidene-6,14-dioxo-7,13-dioxatricyclo[10.2.1.0?,?]pentadeca-1(15),9-dien-3-yl 2-methylprop-2-enoate	362.159	[M+H]+	362.159	100	362.15921:103391 363.16256:63136 364.16592:13409		348510	457568	388036	583599	482715	558895	313091	559992	628948	358974	335432	351007	311804	284533	472138	324592	282041	238431	497557	430511	346308	406419	234832	464448	499414	283762	352219	335209	215651	455180	493177	294934	536701	354893	437202	396793	335629	438853	393999	452878	472433	361758	285617
(3S,4S,6aR,6bS,8R,8aR,12aS,14bR)-8-hydroxy-4,6a,6b,11,11,14b-hexamethyl-3-[(2S,3R,4S,5R)-3,4,5-trihydroxyoxan-2-yl]oxy-1,2,3,4a,5,6,7,8,9,10,12,12a,14,14a-tetradecahydropicene-4,8a-dicarboxylic acid	635.382	[M+H]+	635.379	99.8	635.38171:219101 636.38506:66234 637.38842:0		141218	213236	74.6898	74.6898	74.6898	74.6898	8577	747	74.6898	74.6898	74.6898	157160	351954	202787	214809	23335	529856	518584	115987	65493	277007	239041	196215	228651	217046	204945	152234	449343	498416	3318	74.6898	112702	1545	7036	74.6898	74.6898	74.6898	74.6898	8864	74.6898	74.6898	6490	262655
(3S,4S)-5-[(3S,4S)-4,10-dihydroxy-7,9-dimethoxy-3-methyl-3,4-dihydro-1H-benzo[g]isochromen-5-yl]-7,9-dimethoxy-3-methyl-3,4-dihydro-1H-benzo[g]isochromene-4,10-diol	601.208	[M+Na]+	601.204	99.8	601.20752:140156 602.21087:71503 603.21423:0		309544	485901	208641	221853	203958	203554	257487	245382	90758	198979	160221	177225	521461	303474	188476	271661	256832	214399	138632	343956	330108	507926	424984	230890	277047	270235	202556	129163	171002	208130	202733	376862	101561	170347	250232	277676	246526	297650	283272	223975	174177	277249	266737
(4aR,6aR)-4a,6a-dimethyl-8-(6-methylheptan-2-yl)-1,2,3,4,4a,4b,5,6,6a,7,8,9,10,10a,10b,11-hexadecahydrochrysen-2-yl 2-((3-(4-bromophenoxy)-2-methyl-4-oxo-4H-chromen-7-yl)oxy)acetate	787.35	[M+Na]+	787.36	98	787.34998:1666356 788.35333:792839 789.35669:206041		6169562	8642476	7435366	6317772	6544504	6822950	6728902	6455075	6512668	6218259	6374925	3999923	5304956	8760607	5714842	8160354	5916720	8856458	5945852	6030708	8824573	8033109	5139130	6025494	8330518	6332564	6471094	6364814	8908383	7752316	5871628	10381838	6111177	8759960	6613120	6760194	4774453	9471548	4927101	5913332	7251629	7558810	5761806
(4aS,6aR,6bR,10S,12aR)-1,2,6b,9,9,12a-hexamethyl-10-[(2R,3R,4S,5S,6R)-3,4,5-trihydroxy-6-(hydroxymethyl)oxan-2-yl]oxy-2,3,4,5,6,6a,7,8,8a,10,11,12,13,14b-tetradecahydro-1H-picene-4a,6a-dicarboxylic acid	666.454	[M+H]+	666.421	80.9	666.45367:737833 667.45702:0 668.46038:0		626689	424080	443763	689748	358382	157981	376907	590928	437809	916495	391258	422541	567444	261754	245355	630345	368909	305125	219736	431878	155311	469081	408737	269572	181795	384131	203925	235048	350689	199505	165803	160625	571136	320401	362405	360285	366036	284862	473869	333573	7385.67	214321	200002
(4E)-4-[3-[4,5-dihydroxy-6-(hydroxymethyl)-3-[3,4,5-trihydroxy-6-(hydroxymethyl)oxan-2-yl]oxyoxan-2-yl]oxy-14-hydroxy-10,13-dimethyl-2,3,4,5,6,7,8,9,11,12,15,16-dodecahydro-1H-cyclopenta[a]phenanthren-17-ylidene]oxolan-2-one	721.358	[M+2H]2+	721.352	99.3	721.35767:228435 722.36102:325668 723.36438:0		126353	295546	69975	162859	184868	221506	72533	141017	79248	155688	131195	95776	74599	98806	259420	75470	332449	57568	75014	165752	81954	256721	63681	56523	206284	52343	74866	120319	70570	54870	287064	166936	158221	92499	376891	90163	93196	111911	324519	121770	115958	154404	248222
(4R,8S)-17-chloro-2,18-dimethoxy-7,9,13-trioxapentacyclo[10.8.0.0?,??.0?,?.0??,??]icosa-1(12),2,5,10,14,16,18-heptaen-20-one	395.003	[M+H]+	395.028	88.7	395.00348:174265 396.00683:42195 397.01019:0		31677	22467	24600	56718	16955	48343	42165	65210	177271	158666	181240	10123	56664	17623	29340	536.322	145417	102950	194271	536.322	42729	16078	17860	536.322	60584	32880	13313	119522	102838	536.322	5363	43136	9176	13346	36449	21011	66252	81324	78833	536.322	6079	536.322	35038
(4S,4aR,8aS)-4-[(3R)-3-hydroxy-3-methylpent-4-enyl]-3,4a,8,8-tetramethyl-5,6,7,8a-tetrahydro-4H-naphthalen-1-one	327.247	[M+H]+	327.245	99.9	327.24704:9853080 328.25039:2584691 329.25375:558297		5887991	8715018	4472649	4037710	3940701	3606662	1925146	4271018	10739276	12409286	10025604	7794943	9339872	10863187	6767946	5092960	6580748	5671628	19197764	5039149	9037269	9247909	7800416	7284278	8690871	8533802	2974590	6775998	6414800	1354546	1182238	9381061	1924292	1320632	797288	1405329	2127962	2237764	1487336	1520322	591843	1305864	7884049
(4S,5Z,6S)-4-(2-methoxy-2-oxoethyl)-5-[2-[(E)-3-phenylprop-2-enoyl]oxyethylidene]-6-[(2S,3R,4S,5S,6R)-3,4,5-trihydroxy-6-(hydroxymethyl)oxan-2-yl]oxy-4H-pyran-3-carboxylic acid	252.191	[M+2H]2+	252.196	99.5	252.19098:1533490 253.19433:1136624 254.19769:0		4662077	4380036	1798975	1803677	1394489	1421118	1325819	601786	2229182	1665980	1460177	4224136	4432880	4445009	3704200	4677022	6645896	4636630	3613886	2661549	5510933	5257377	4744702	3906423	5196986	3943947	6485378	4512145	4317578	5057384	3640058	4636038	4645364	3910146	3563046	5264900	5387176	4695712	4807336	4998034	4498166	5927058	3769454
(5aS,7S,11aS,12aR)-3-((2S,5R)-5-(2-hydroxypropan-2-yl)-2-methyltetrahydrofuran-2-yl)-2a,5a,8,8-tetramethylhexadecahydrocyclopenta[a]cyclopropa[e]phenanthrene-4,7,9-triol	491.375	[M+H]+	491.37	99.6	491.37469:2171084 492.37804:1515414 493.3814:591759		3853380	2263670	172169	345452	121291	336439	180822	396349	269443	362667	149324	3802464	4032538	3393348	2790412	600734	3601144	7093059	2096058	1308115	7841920	3861898	4019314	2722310	3388884	3730553	1394792	3707329	8352317	202433	242537	6327253	27195	340204	321416	210579	446824	107906	219011	215111	151064	213596	6609008
(5E)-4-[(E)-3-(4-hydroxyphenyl)prop-2-enoyl]oxy-2-methyl-5-[2-[(2R,3R,4S,5S,6R)-3,4,5-trihydroxy-6-(hydroxymethyl)oxan-2-yl]oxyethylidene]cyclopentene-1-carboxylic acid	531.003	[M+H]+	530.988	95.5	531.00311:449494 532.00646:48033 533.00982:46742		121.977	41188	60803	52535	80789	6235	6294	121.977	121.977	121.977	7688	1220	121.977	132301	188108	407280	121.977	12929	11393	322193	121.977	64714	55639	169327	41429	83851	449778	117470	48610	11171	12659	121.977	63321	26337	13807	36766	121.977	121.977	11863	11972	18179	121.977	121.977
(5R)-5-hydroxy-1-(4-hydroxy-3-methoxyphenyl)tetradecan-3-one	373.251	[M+H]+	373.262	97.4	373.25104:17585070 374.25439:3688217 375.25775:13128108		57362232	55402584	61192400	64084212	64362036	59492216	67088372	63893904	59249076	64970876	64616324	51525488	52863972	51604440	50720532	64444456	60765648	55406272	56894644	54000012	51368544	61073204	49857096	52221452	56160580	58004072	60047304	61404940	58508488	53623004	62497532	57052016	61747704	63431560	64268388	65134904	66835184	70144328	64020384	63501688	63836324	66179176	53356816
(5S,9R)-14-(hydroxymethyl)-5,9-dimethyltetracyclo[11.2.1.0?,??.0?,?]hexadecane-5-carboxylic acid	321.221	[M+H]+	321.221	100	321.22064:1381145 322.22399:236561 323.22735:1522482		7399106	6407565	6704244	6780012	6411362	6500462	6360448	6678775	6148879	6182490	6892700	7061598	7411404	6277257	7212174	7112042	6249082	7243998	6719446	6196406	7506930	6942666	7520928	7544060	6788746	7606876	7225508	6324702	6261605	6301171	6407454	7361916	6163876	6425572	5850520	8023420	6293576	6870207	6787760	7056946	7574080	6464237	6803390
(5S)-5-hydroxy-1,7-diphenylheptan-3-one	283.169	[M+H]+	283.169	100	283.1694:2987208 284.17275:485759 285.17611:235264		7403695	6429715	6016826	5818824	5489472	5521904	5560192	5566687	5943156	6074111	6078482	7093084	7740840	5848038	7194802	7574408	6946882	6110942	6947112	11218545	5984544	6466506	7249470	7272024	6301860	7026462	8058417	9612825	6653928	5905883	8603226	7436904	11168451	5872644	8611921	5778156	9107656	7979070	8914312	13965976	6106266	6138290	6364256
(6E,10E)-3,7,11,15-tetramethylhexadeca-1,6,10,14-tetraene-3,5,9-triol	361.258	[M+H]+	361.249	98.6	361.25775:1377248 362.2611:1129841 363.26446:59553		4376375	3330157	89829	74321	42331	79993	61491	52476	93756	34714	118043	3698403	4289878	3452274	3029498	838453	4744326	3757254	4930686	1182241	3557258	3855049	4245214	2901042	3894388	3363386	1290479	3628384	3070715	64897	80399	3711638	85176	93903	117983	289416	129517	256318	99202	91977	87273	260804	4038956
(6E)-2,6,10-trimethyldodeca-6,11-diene-2,3,10-triol	257.206	[M+2H]2+	257.211	99.5	257.20612:7179897 258.20947:1007280 259.21283:254602		24845708	31205808	33140458	17972572	18910960	33624608	31836966	32552984	25230302	29932328	25515350	19543500	20711622	34253080	20907298	31113538	24558554	31457942	24657256	34214536	34366900	38052124	28093198	26017930	21795570	27352346	27873548	26788114	29766956	32898750	31464198	20765394	29881190	30138540	39472864	14652198	20762822	31806802	34407272	34160100	37549680	24669006	25992852
(8aR,12S,12aR)-12-hydroxy-4-methyl-4,5,6,7,8,8a,12,12a-octahydro-1H-3-benzoxecine-2,9-dione	270.165	[M+NH4]+	270.17	99.6	270.16528:521088 271.16863:736411 272.17199:480218		3839169	4083121	2696404	3031467	2722314	2970230	2538832	2630131	2820934	2756202	2555061	3881819	3593679	4145358	3741892	3430749	3685753	3594686	4163610	3392329	4021713	3253312	3609552	3849424	3817386	3344270	3525612	3907089	3642062	3799992	3638648	3481590	3447800	3464216	3795606	3556503	3513888	3769096	3601989	3692617	3870854	3363776	3679117
(8Z,8'Z)-1,1',6,6'-tetrahydroxy-5,5'-diisopropyl-3,3'-dimethyl-8,8'-bis(((1-phenylethyl)amino)methylene)-[2,2'-binaphthalene]-7,7'(8H,8'H)-dione	725.362	[M+H]+	725.36	99.9	725.36188:157961 726.36523:0 727.36859:0		144445	213902	308683	87384	130966	197067	116003	205534	142401	97126	93289	55538	203582	100557	91926	44611	235535	107578	140253	208299	95735	374415	103801	177320	271140	235459	257813	45884	174915	76214	115613	40715	92691	94483	232135	101961	123122	231490	317771	201809	178105	125974	60283
(9S,10S,17S)-3-(((2R,4S,5S,6R)-4,5-dihydroxy-6-methyltetrahydro-2H-pyran-2-yl)oxy)-5,14-dihydroxy-13-methyl-17-(5-oxo-2,5-dihydrofuran-3-yl)hexadecahydro-1H-cyclopenta[a]phenanthrene-10-carbaldehyde	557.264	[M+H]+	557.27	99.2	557.26379:826541 558.26714:191547 559.2705:540946		3080681	3229274	4196508	4565576	4761252	4797169	4267142	4502350	4659890	4435804	4754264	3019145	3660984	3274869	2599639	3876490	2763410	3340995	3411258	2769784	1414671	3999545	1734544	3257580	3085262	3481218	3589964	3912719	2314385	3751775	3991918	2488561	3711778	3058794	3791887	4316614	4188558	3714098	4111463	3825776	3421794	3781438	2861166
(9S,14S)-10,13-dimethyl-17-(6-methylheptan-2-yl)-2,3,4,7,8,9,10,11,12,13,14,15,16,17-tetradecahydro-1H-cyclopenta[a]phenanthren-3-ol	409.339	[M+H]+	409.34	100	409.33911:6378268 410.34246:1499498 411.34582:1132837		10597502	14147770	35342	64071	31201	10820	71979	103684	13850	5814	42615	10657983	23057604	20931334	13321634	12228136	15823914	12706640	14608767	9673815	13668703	9826838	14914434	14191375	12051119	22965874	5754830	9582588	13471337	3526084	161890	13243064	142243	116558	157133	81961	65618	20503	20879	37674	60513	67214	14545914
(9Z,12E)-15,16-dihydroxyoctadeca-9,12-dienoic acid	335.212	[M+H]+	335.216	99.7	335.21216:3707354 336.21551:1351497 337.21887:8898213		14346980	6642302	13314728	12600092	15303039	15518304	13603860	14203473	6273266	5754780	5590046	6519612	7444984	7583621	6984053	24430612	20059688	15677012	8290400	15605793	6929892	6625399	7383678	6996826	7057722	7390936	19661376	16019866	20053868	14583467	14722346	7100733	14253428	14844023	15106636	13992024	14313136	19827588	19272498	15164385	18742040	15070898	6880400
(9Z,12Z)-N-Benzyloctadeca-9,12-dienamide	370.287	[M+H]+	370.31	90.1	370.28717:443775 371.29052:301047 372.29388:360525		1063485	1020990	1256613	930293	937822	1146117	1128472	529125	1425045	1140713	892186	1183854	1200140	1271411	2189960	993251	1070083	18244564	1327132	818522	1303684	1434293	1159381	1965868	2214958	873644	1629068	960178	1177713	2027289	1965830	1221123	1779856	1759897	2626568	942133	1886101	1621792	1400305	809390	2153742	1374891	1090552
(9Z)-9-octadecenoic acid	283.257	[M+H]+	283.26	99.9	283.25735:173070576 284.2607:68546688 285.26406:14802238		518810720	385544960	246129184	256052960	253016960	247851680	240436208	230249632	241282080	242221680	241213904	437289312	455453504	444107840	443800288	341733920	450502016	413662432	331094400	359516480	444769344	438264128	479772320	394562592	519394496	461008032	325868896	377228160	403108896	298551840	297310944	489739392	305037504	315722624	266938032	333148768	316181024	311551424	285698624	310220416	339703200	299048192	544141248
(E,2S,3R,4R,5S)-4-acetyloxy-2-amino-3,5,14-trihydroxyicos-6-enoic acid	470.245	[M+H]+	470.251	99.3	470.24536:21688768 471.24871:7397527 472.25207:1167328		58046984	75952744	54041340	57434252	57828148	53701624	59009676	59042116	55230420	60004276	58955452	71526832	80627216	84884632	67611904	67638072	64056372	73397272	75327800	72521512	76776624	66284160	77518656	82068264	65436544	74917168	74065032	63490692	66494724	69718528	69379680	79078112	69939536	62961096	66964028	69366928	68237200	68001040	63707996	69070952	67131112	65064708	73525528
(E)-(3S,10R,13R)-10,13-dimethyl-17-(6-methylheptan-2-yl)-2,3,4,7,8,9,10,11,12,13,14,15,16,17-tetradecahydro-1H-cyclopenta[a]phenanthren-3-yl 3-chlorobut-2-enoate	489.349	[M+2H]2+	489.35	100	489.34854:231363 490.35189:72222 491.35525:0		780868	734015	79752	99983	138370	165185	288931	70259	89155	158641	160468	566766	669772	815274	753812	426910	711334	652670	667308	511344	926926	755319	563095	692625	867041	806789	228243	674585	527664	67406	174603	801674	123230	116232	243842	262323	104525	72885	102723	110239	155997	127903	766647
(E)-(3S,10R,13R)-10,13-dimethyl-17-octyl-2,3,4,7,8,9,10,11,12,13,14,15,16,17-tetradecahydro-1H-cyclopenta[a]phenanthren-3-yl 2,3-diphenylacrylate	593.431	[M+2H]2+	593.43	100	593.43097:6186238 594.43432:2666140 595.43768:450759		7668992	4095030	11064758	5496870	4295448	14838680	9515092	8840393	11500144	10787488	26151490	3464683	3680430	6562474	7202102	5771325	11430532	6914692	7541342	7583681	1075688	8354323	1911275	9310817	13790041	5616743	8494209	8110468	4398136	5750354	7215144	9636063	2403321	3744555	2825249	4039114	5068514	4108640	5487775	4405012	3439924	6344926	4966595
(E)-1-[2,4-dihydroxy-3-[(2-hydroxyphenyl)methyl]-6-methoxyphenyl]-3-phenylprop-2-en-1-one	415.063	[M+H]+	415.051	96.9	415.06302:214164 416.06637:28348 417.06973:51612		593956	485747	287498	315936	278044	318971	317043	310372	262269	309089	258562	481825	694320	552167	484864	237072	539896	481902	592565	319920	570669	552335	442262	502368	570119	500204	187083	498500	471948	268007	288500	547956	269378	271536	344459	282005	321961	277117	338688	352869	245677	245919	571974
(E)-3-(3-chlorobut-2-en-1-yl)-2,8-dimethylquinolin-4-ol	284.08	[M+H]+	284.08	100	284.07977:410359 285.08312:47076 286.08648:0		143102	847487	15160	35265	38369	17633	14822	18344	5881	17707	3619	364417	524034	1060501	899030	1006111	300794	423928	527420	613674	538516	869634	487081	975855	386416	869452	587079	369608	247120	10353	15065	352514	18703	12598	5823	14159	8521	5496	7627	11379	7805	13553	484493
(E)-5-hydroxy-N-[3-[5-[3-[[(E)-5-hydroxy-3-methylpent-2-enoyl]amino]propyl]-3,6-dioxopiperazin-2-yl]propyl]-3-methylpent-2-enamide	453.207	[M+2H]2+	453.206	100	453.2067:3883089 454.21005:671427 455.21341:37217		243941	545502	313263	335697	301770	320947	374109	356626	208297	392418	221391	285719	209203	192328	640263	2641390	165873	190647	37352	20632680	199715	1249131	2176117	1444065	1530867	987604	223283	89749	171607	527428	475026	264116	447070	481091	577533	570705	300671	359352	437611	585801	522135	585418	199854
(E)-6-((7-acetamido-1,2,3-trimethoxy-9-oxo-5,6,7,9-tetrahydrobenzo[a]heptalen-10-yl)amino)-N-(3,4,5,6-tetrahydro-2H-cyclopenta[d]thiazol-2-ylidene)hexanamide	621.256	[M+H]+	621.27	96.3	621.25635:71425 622.2597:699338 623.26306:846881		34534	56014	108450	195162	76978	106367	70753	44818	65961	40885	42142	5851	447.403	43282	112664	447.403	34156	36825	43619	40618	48025	54222	91219	140186	37104	69145	69403	41801	130116	105609	57502	46298	125310	133145	41787	61925	62647	5028	33872	45806	119821	98559	92169
(R)-1-((4,8-dimethoxyfuro[2,3-b]quinolin-7-yl)oxy)-3-methylbutane-2,3-diol	348.138	[M+H]+	348.14	99.9	348.13751:2603949 349.14086:879508 350.14422:142814		2157768	2849665	2448842	2232677	2214514	2350907	2581543	2575497	2323218	2307738	2284340	4152980	5753658	5712040	5244878	2537362	9775658	3887328	5379214	2203878	2314796	4713594	2316366	4789450	6008892	5079698	3831762	5021102	5021464	1578033	1912156	2155924	1793872	2496334	2760992	2489114	4231333	5337224	4985602	2170312	1568985	1671343	3109128
(R)-5,7-dihydroxy-2-(4-hydroxyphenyl)chroman-4-one	295.061	[M+H]+	295.06	100	295.06097:3596482 296.06432:546430 297.06768:120261		3759650	5822058	548720	625270	633282	434845	430363	455531	15793	9278	17311	4153799	5867162	6070148	5749331	6934653	5814831	6127645	6637503	4322737	5374698	5553566	3938326	5843718	3747508	5738491	6092378	4887443	4454554	339485	584599	4767178	542674	516689	488832	486995	199301	181240	232742	443249	437573	518599	5426546
(S,Z)-2-(2-((2-(3,4-dimethoxybenzylidene)-3-oxo-2,3-dihydrobenzofuran-6-yl)oxy)acetamido)-3-(4-hydroxyphenyl)propanoic acid	542.099	[M+H]+	542.14	70.9	542.09857:1742234 543.10192:475234 544.10528:123525		7636292	5213282	29005	29080	2477.34	2477.34	2477.34	2477.34	2477.34	2477.34	25401	6899732	8418971	5786219	5091490	1305187	5428609	4404618	5999216	1778922	6727482	5569544	6792172	4129369	6274460	5295723	1197299	3812138	3321988	44777	63048	7036446	2477.34	2477.34	2477.34	2477.34	2477.34	26692	2477.34	71383	2477.34	2477.34	6896780
(S)-2-((1S,4S)-4-(((S)-2-((tert-butoxycarbonyl)amino)-3-phenylpropanamido)methyl)cyclohexanecarboxamido)-3-phenylpropanoic acid	574.289	[M+NH4]+	574.29	100	574.28918:10555411 575.29253:4173410 576.29589:713071		51657368	51917496	52671500	55239332	53081020	52843780	55805992	52354048	49036632	53733612	52808372	53364712	51569136	56528332	53740048	56518688	50517308	51166976	51501540	49934256	51257416	54311632	56558116	55687872	52139848	53699044	57856460	53969492	52396020	58284800	57874508	52605796	61074216	60661224	60334028	60520804	57963832	59182688	57002140	62732660	59804268	57043768	54166428
(S)-3-amino-4-(((S)-1-methoxy-1-oxo-3-phenylpropan-2-yl)amino)-4-oxobutanoic acid	295.11	[M+H]+	295.11	100	295.11029:2751024 296.11364:479896 297.117:856186		9018077	9966825	12561625	13396211	11252372	11491330	11548309	11925791	26256848	26449844	11525065	10269019	15490626	9682327	10953112	21559190	11862447	9286907	10735769	12423746	9387891	8520616	8773312	10172152	10114972	9913235	12022508	11676443	11736691	30146882	28673454	8715973	30454738	30750266	33636352	31103888	33962344	31619394	32233256	28579134	31917696	26828356	11678863
(S)-4-(((1R,2S,3S,4R,5S)-5-amino-2-(((2S,3R,4S,5S,6R)-4-amino-3,5-dihydroxy-6-(hydroxymethyl)tetrahydro-2H-pyran-2-yl)oxy)-4-(((2R,3R,4S,5S,6R)-6-(ammoniomethyl)-3,4,5-trihydroxytetrahydro-2H-pyran-2-yl)oxy)-3-hydroxycyclohexyl)amino)-3-hydroxy-4-oxob...	640.239	[M+H]+	640.25	97.8	640.23938:235754 641.24273:93882 642.24609:25231		153518	391018	54.6522	54.6522	1926	4918	5592	763	54.6522	54.6522	547	293489	324452	599763	520172	579345	240418	428857	316992	569594	190339	497015	321703	648037	362295	610299	522242	565828	290303	6021	54.6522	220069	54.6522	6821	54.6522	54.6522	54.6522	54.6522	54.6522	3331	54.6522	54.6522	210993
(S)-4-((7-acetamido-1,2,3-trimethoxy-9-oxo-5,6,7,9-tetrahydrobenzo[a]heptalen-10-yl)amino)-N-(3-(1,1-dioxido-1,2-thiazinan-2-yl)phenyl)butanamide	701.279	[M+2H]2+	701.26	93	701.27899:755354 702.28234:209023 703.2857:79527		2400370	2535756	2385687	2556676	2240292	2762837	2819531	2488187	2403650	2440482	2813103	2787096	2915023	3164433	2822638	3087340	3010852	2606550	2702369	3173028	3031980	3065170	3058836	3511124	2610955	2980760	2808191	2657334	2451301	2863678	2647092	2643160	2726349	2911116	2909387	3116712	2962523	3377328	3000278	2897492	3090731	3004095	3106174
(S)-6-((7-acetamido-1,2,3-trimethoxy-9-oxo-5,6,7,9-tetrahydrobenzo[a]heptalen-10-yl)amino)-N-(3-isopentyl-4-oxo-3,4-dihydroquinazolin-6-yl)hexanamide	712.372	[M+H]+	712.37	99.9	712.37231:1177923 713.37566:422865 714.37902:0		1148333	563470	173346	46693	41644	86469	67910	51941	3773.34	37733	3773.34	761304	963875	1182450	1070541	861275	1047220	2045755	531554	368562	1276521	680416	980213	1008727	1191547	1030638	889314	1741649	2756941	86784	184124	854259	40124	107481	111416	3773.34	145078	75785	104242	3773.34	56875	3773.34	1681791
(S)-ethyl 4-(4-((7-acetamido-1,2,3-trimethoxy-9-oxo-5,6,7,9-tetrahydrobenzo[a]heptalen-10-yl)amino)butanoyl)piperazine-1-carboxylate	611.297	[M+Na]+	611.29	99.1	611.29657:166188 612.29992:0 613.30328:0		49751	94401	101867	133306	151977	236198	198179	45314	105299	42605	152496	48145	113972	30476	3047.62	77750	223059	50280	163627	152431	57877	47431	3047.62	60282	113196	50541	332498	132963	90643	105982	3047.62	94088	102403	227957	65832	138229	113345	190993	151357	117314	58777	121867	42562
(Z)-2-((2,3-dihydrobenzo[b][1,4]dioxin-6-yl)methylene)-9-(5-phenylfuran-2-yl)-8,9-dihydro-2H-furo[2,3-f]chromene-3,7-dione	515.112	[M+H]+	515.11	99.9	515.11188:65550 516.11523:0 517.11859:0		119280	152966	131495	84140	59425	142519	77890	120945	81026	78815	62761	140607	52830	120362	140568	110163	100934	93347	233037	36463	53151	136290	276077	136573	112048	132975	44453	36613	45804	76589	115906	49071	106267	65212	171054	88648	197535	124655	122581	150033	45108	182681	105204
(Z)-2-(furan-2-ylmethylene)-9-(pyridin-3-yl)-8,9-dihydro-2H-furo[2,3-f]chromene-3,7-dione	360.09	[M+Na]+	360.09	100	360.09036:27947 361.09371:7666 362.09707:0		65913	88130	1320	2733	2171	1591	10265	5594	4784	3915	5686	91063	73663	80171	63272	63307	29927	43614	17323	89688	92780	89168	61999	52797	32985	74921	43966	41288	30888	2824	3149	78471	12.6363	3937	2221	4009	12.6363	5003	3169	8755	6702	4771	68033
(Z)-2-methyl-4-[(2R,3R,4S,5S,6R)-3,4,5-trihydroxy-6-(hydroxymethyl)oxan-2-yl]oxybut-2-enenitrile	277.139	[M+H-H2O]+	277.139	100	277.13858:10838503 278.14193:1988110 279.14529:20277788		56232684	61043320	54276688	52273600	54840108	48875376	54703156	53011248	53182772	49005028	55096444	69049224	60375776	58692020	59884480	59592996	58280104	59711520	57532316	58032208	61620244	64550736	61370792	59814668	63739096	68550328	60832004	58354040	57312604	58175116	62264024	65241204	62758880	57388688	57770516	62447596	59628100	58439112	60420024	62993036	59887836	57988604	56344864
(Z)-pregna-4,17(20)-diene-3,16-dione	335.205	[M+H]+	335.2	99.4	335.20538:7235179 336.20873:1926200 337.21209:2572535		24488956	22578286	1232178	1652182	1376372	1290902	1318751	734053	685566	1073948	621770	22658832	27141316	23541864	19894448	9092094	25405328	22361356	29187728	10767864	20030640	21016600	22352218	19241696	23597728	21359624	10820810	22081966	16867752	723270	1127491	21745446	937132	967952	1239350	888932	871751	620797	858984	1142278	589453	623820	21662472
[(10Z)-6,10-bis(hydroxymethyl)-3-methylidene-2-oxo-3a,4,5,6,7,8,9,11a-octahydrocyclodeca[b]furan-4-yl] 2-methylprop-2-enoate	368.208	[M+ACN+H]+	368.206	99.9	368.20825:1042018 369.2116:505664 370.21496:217303		3875106	3098312	3415413	3910992	4054300	3961847	3853456	3925180	3946409	4017887	3772864	3259953	3710724	3725978	3089144	3091844	3346512	3213234	3725153	2859836	3196691	3577807	3536249	3309905	3693186	3616871	2763550	3540510	2740411	3878698	2868959	3631294	3185506	3319842	3957326	4025812	3785179	3937959	3730174	3613878	3556601	4277546	3059266
[(1R,5R,9S,13S)-5,9,13-trimethyltetracyclo[11.2.1.0?,??.0?,?]hexadec-14-en-5-yl]methanol	306.294	[M+NH4]+	306.279	95.4	306.29443:6034300 307.29778:1213918 308.30114:926365		12671281	17172536	9890476	5770394	5909562	15844798	10021527	11395191	11997172	18107462	5695716	15883919	24592400	10185778	10992235	16108501	12910532	18793338	13522266	15620944	11708525	12811274	7667113	14914937	20028988	8993864	5369678	28360870	10265320	15551439	9684414	15042755	29657236	40691996	31705714	32922950	34651500	13033309	26067230	13449265	34586032	11485936	14331483
[(1R,5S,6S)-3-(hydroxymethyl)-5-[(Z)-2-methylbut-2-enoyl]oxy-2-oxo-6-propan-2-ylcyclohex-3-en-1-yl] (E)-4-hydroxy-2-methylbut-2-enoate	403.226	[M+H]+	403.219	99.1	403.22571:11646201 404.22906:2906207 405.23242:127743		22132044	37773308	23233048	21178504	22422114	22655876	22716864	22334516	21952534	21923978	22191144	22271868	20327434	20221808	20743968	20358142	20279062	20888988	18772018	21922042	21847052	22119406	22789476	21309742	21027504	21708706	22828668	20504276	22348780	24482676	25612676	22532278	26464900	26575560	27901888	26371468	27206420	26577392	26720600	27097740	24989634	24870070	19567444
[(1R)-1-[(2S,4aR,4bS,7S,8aS)-7-hydroxy-2,4b,8,8-tetramethyl-4,4a,5,6,7,8a,9,10-octahydro-3H-phenanthren-2-yl]-2-[(2R,3R,4S,5R,6R)-3,4,5-trihydroxy-6-(hydroxymethyl)oxan-2-yl]oxyethyl] acetate	544.374	[M+H]+	544.346	85.3	544.37433:8244665 545.37768:2546860 546.38104:0		32681330	16206594	10580733	19627694	25336524	23523590	21075278	18888796	28177346	25649376	20264798	18619420	24081486	21514612	26760366	20048396	14519653	19594196	16228615	29839984	37035760	17829298	27843104	22082692	9606347	21223570	12524106	16877368	15257943	24272496	42712068	30374342	11293225	43560608	41147076	15375318	27739816	27110904	29423456	28675808	23951844	22745682	13049886
[(1S,3aR,5R,5aR,8aR,9S,9aR)-1,5,8a-trimethyl-2,8-dioxo-3a,4,5,5a,9,9a-hexahydro-1H-azuleno[6,5-b]furan-9-yl] 2-methylpropanoate	352.213	[M+H]+	352.212	100	352.21298:432545 353.21633:469752 354.21969:115569		1602451	1095357	1421805	1240012	1440948	1422772	1453390	1460324	1480555	1567881	1339970	929418	738147	913605	1228644	748781	729116	1247531	1430067	1013699	1209637	1270551	1192381	1185318	702707	568231	872778	1034358	1073783	1028341	1314195	1451513	1177209	1150694	1289836	1215397	1351329	1487987	1415158	1244965	835734	1062316	1096561
[(1S)-5-hydroxy-1-[(2S,3R,4S,5S,6R)-3,4,5-trihydroxy-6-(hydroxymethyl)oxan-2-yl]oxy-1,4a,5,7a-tetrahydrocyclopenta[c]pyran-7-yl]methyl benzoate	468.192	[M+NH4]+	468.186	99.3	468.19241:278653 469.19576:292343 470.19912:32051		537824	696002	71168	30202	8831	21737	85578	12826	29573	29080	47126	360675	982410	794764	624508	87295	744451	717023	1045249	197738	706116	700373	389338	648089	666682	589049	253082	707740	665788	18239	9479	551547	33658	72237	12361	34610	21808	20684	34403	30015	23840	34106	747718
[(2E)-2-hexa-2,4-diynylidene-1,6-dioxaspiro[4.4]nona-3,7-dien-9-yl] 3-methylbut-2-enoate	335.119	[M+Na]+	335.116	99.8	335.11938:2387439 336.12273:534885 337.12609:170422		14764196	13611487	12553299	11250766	13493494	12323217	13149535	11274400	16875416	11780903	10778365	12354980	12296063	9735740	11388051	13255007	15251160	18012434	14317437	13133477	9484806	18378666	5718096	9764094	14984286	10369298	15731263	20234582	13381857	13295675	12927958	9913556	13578975	11562563	15075930	14485568	14954975	15317819	14600487	13510940	13773233	13357190	11116897
[(2R,3R,4R,5R,6S)-4,5-dihydroxy-6-methyl-2-[[(2R,3S,4S,5R,6S)-3,4,5-trihydroxy-6-[(E)-3-phenylprop-2-enoyl]oxyoxan-2-yl]methoxy]oxan-3-yl] (E)-3-phenylprop-2-enoate	609.234	[M+H-H2O]+	609.235	100	609.23444:1603682 610.23779:618815 611.24115:171569		7618090	8537236	7220916	6857211	6987110	6846098	6727692	6801394	6563925	7202244	6395614	8597129	8799219	8680140	8355861	8395838	8521699	9174878	9135981	9383193	8214262	9292282	9458672	8313372	9772312	9297882	9455348	8283629	9231334	8662313	7659637	8577920	7649210	7477772	7691460	7474518	7174561	7238660	7957609	7933959	6747021	7892922	8504087
[(2R,3R,4S,5S,6R)-2-(acetyloxymethyl)-3,5-dihydroxy-6-[(2S,3R)-2,3,4-trihydroxybutoxy]oxan-4-yl] hexanoate	442.235	[M+H]+	442.228	99.2	442.2345:9680643 443.23785:5688565 444.24121:1224073		18839028	10140344	4701210	4889109	4246267	4941025	5675656	5814411	4379122	4033310	3964486	12874717	14886465	13709269	12849357	7054600	5610678	11037369	1557269	6925675	23929882	12206606	13410923	11105638	13397671	12519783	3766750	3631382	12558139	2778800	4210247	20265140	3381842	3962960	4001804	2793562	2259102	2939958	3111698	2985393	2477138	2352044	19587056
[(2R,3S,4S,5R,6R)-6-[(2S,3S,4S,5R)-3,4-dihydroxy-2,5-bis(hydroxymethyl)oxolan-2-yl]oxy-3,4,5-trihydroxyoxan-2-yl]methyl 4-hydroxybenzoate	463.141	[M+CH3OH+H]+	463.145	99.7	463.14108:726449 464.14443:159539 465.14779:189913		3356400	3459564	2368272	2381260	2359788	3534526	3605437	4261129	3442190	2531178	3412812	3213277	3801948	3407649	2769702	2335923	3986167	3825965	3354861	2476262	3272034	3789376	3609838	3775153	3656608	2671290	2488578	2083484	3992500	3763351	4445300	3334106	3297979	3828982	2958044	3137514	3687246	2690835	3805032	3826952	3918902	3990701	3422373
[(2R)-2-[(E,2S,4R)-4,6-dimethyloct-6-en-2-yl]-6-oxo-2,3-dihydropyran-3-yl] (2E,4E,6S)-8-hydroxy-6-(hydroxymethyl)-4-methylocta-2,4-dienoate	473.231	[M+H]+	473.23	100	473.23059:29313704 474.23394:8940449 475.2373:1559516		32088026	61996712	79101	57757	73806	60900	113385	81274	84872	58976	56511	35103192	49700804	50744480	66794020	46282592	932483	969789	337997	59653332	30566380	51488336	40632968	68303976	50374572	65062100	1613037	797103	933804	36960280	37776580	33900188	40369720	39024428	56970720	43015044	732680	918898	917434	41302052	37040444	42407760	27296962
[(2S,3R,4S,5R,6R)-2-[2-(3,4-dihydroxyphenyl)-5,7-dihydroxy-4-oxochromen-3-yl]oxy-4,5-dihydroxy-6-(hydroxymethyl)oxan-3-yl] 3,4,5-trihydroxybenzoate	654.991	[M+H]+	654.993	99.9	654.99127:222116 655.99462:0 656.99798:0		290692	198538	252980	255576	129068	158622	309290	198398	140674	125102	151772	391221	358372	418195	103081	138204	178851	409038	228272	220649	300193	419221	268638	206854	266748	197592	186197	81007	407657	228743	222850	178976	124769	48960	434742	162723	296925	281768	89819	47172	202483	200164	220108
[(2S,3R,4S,5S,6R)-3,4,5-trihydroxy-6-(hydroxymethyl)oxan-2-yl] (2S,4aS,6aR,10aS,10bS)-2-(furan-3-yl)-6a,10b-dimethyl-4-oxo-1,2,4a,5,6,9,10,10a-octahydrobenzo[f]isochromene-7-carboxylate	524.254	[M+NH4]+	524.249	99.5	524.25378:10355715 525.25713:3784269 526.26049:2976581		60242384	73738368	75028472	64011424	70946440	71906840	73793248	68229000	71317168	69833296	72149376	53311516	42138428	76450400	60842304	77914696	62113072	77333088	62572252	67846776	69712056	73154528	63980340	62240896	60068524	62137148	64840248	66173696	74277664	84341184	71367984	45228252	70223272	81983880	80887368	85923952	69351584	68762456	66062104	68776872	80916912	79472848	44027460
[(3aR,4R,5R,6E,9Z,11aR)-4-hydroxy-6,10-dimethyl-3-methylidene-2,8-dioxo-4,5,11,11a-tetrahydro-3aH-cyclodeca[b]furan-5-yl] (Z)-2-methylbut-2-enoate	399.121	[M+2H]2+	399.12	100	399.12085:634103 400.1242:123037 401.12756:43221		147770	253267	280983	87027	200946	190000	214287	206198	119098	67670	151787	231369	260141	202651	293696	561603	273610	287378	319439	507104	180477	272943	166118	269390	205997	250671	1385676	372246	476311	209248	167616	144304	142608	229213	112074	195950	183192	136844	295065	174530	512473	193302	307982
[(3aR,4S,6E,10Z,11aR)-10-(hydroxymethyl)-6-methyl-3-methylidene-2-oxo-3a,4,5,8,9,11a-hexahydrocyclodeca[b]furan-4-yl] (Z)-4-acetyloxy-2-(hydroxymethyl)but-2-enoate	459.143	[M+H]+	459.142	99.9	459.14319:1473284 460.14654:429110 461.1499:79685		2956418	3225960	66044	113310	80392	101000	151748	122806	106842	92373	34221	3136396	3431371	4027123	3650338	2568498	2395778	2774133	2225094	2860954	2609788	3275066	3146166	3852510	3306993	3842527	2172890	2775698	2295686	77945	54607	2754432	99485	58267	103586	46646	48008	45005	151449	86990	67224	48568	2979416
[(4E)-7-acetyloxy-6-hydroxy-2-methyl-10-oxo-2,3,6,7,8,9-hexahydrooxecin-3-yl] (E)-but-2-enoate	349.158	[M+H]+	349.158	100	349.15753:10368980 350.16088:2673564 351.16424:731438		59926244	58115696	65653664	53028460	55952204	69306392	50791092	53242864	67457720	51049236	67008812	61270824	60771500	53379164	74809608	57433016	60931060	71078888	66041000	63544616	67820328	57487192	61166196	67276656	56028564	63570420	60740196	63651288	55001000	67438464	59618968	56004108	58216692	65069260	63463784	66170708	59410892	68726424	61436956	68450696	59480424	66584724	63478660
[(5R,6S,7S,8aR)-8a-ethenyl-5-hydroxy-6-(3-methoxy-3-oxoprop-1-en-2-yl)-4-methylidene-3-oxo-1,4a,5,6,7,8-hexahydroisochromen-7-yl] 2-(hydroxymethyl)prop-2-enoate	430.827	[M+CH3OH+H]+	430.843	95.3	430.82693:636773 431.83028:87797 432.83364:593786		397688	733558	290785	488360	550777	505780	693596	319636	894373	377161	478517	429223	295703	525037	634470	767942	367043	422060	535150	959567	347466	682654	577854	872957	642264	1140075	1298313	1426970	665706	1359639	1408437	455862	613521	617122	408825	497628	720837	849544	734163	624564	456841	657318	329397
[(6E,10Z)-10-(acetyloxymethyl)-6-formyl-3-methylidene-2-oxo-3a,4,5,8,9,11a-hexahydrocyclodeca[b]furan-4-yl] 2-methylbutanoate	405.049	[M+Na]+	405.048	100	405.04941:3499500 406.05276:1138164 407.05612:279671		9874979	4852749	67129	66573	34086	37753	55218	48213	105097	171901	59151	8519198	8427854	7194958	6260344	2383214	3674138	6182348	1344116	3307311	16646670	8188873	8754558	5613610	6729920	5929032	1663320	4187818	8683710	28244	49292	14215882	64272	28031	30747	2684.4	72945	76142	38174	2684.4	55548	46800	11545725
[(E,6R)-6-hydroxy-6-[(8S,9R,10R,13R,14S,17R)-16-hydroxy-4,4,9,13,14-pentamethyl-3,11-dioxo-2-[(2S,3R,4S,5S,6R)-3,4,5-trihydroxy-6-(hydroxymethyl)oxan-2-yl]oxy-8,10,12,15,16,17-hexahydro-7H-cyclopenta[a]phenanthren-17-yl]-2-methyl-5-oxohept-3-en-2-yl] acetate	736.355	[M+H]+	736.386	82.6	736.35498:1015032 737.35833:341822 738.36169:124350		6238290	5958769	4456648	2981026	6150424	4909512	8389658	6709440	7352110	4674620	8638255	5748492	7286965	7705878	6498578	4416038	3837921	4955456	5351048	3589322	6092954	13127152	4099184	3369578	3752774	7579828	9015659	6506391	4377485	12588275	4047340	7876400	7394884	5447616	3927944	11908506	8981088	8507396	3240160	9792115	5951342	8382976	6584354
[17-(2,6-dihydroxy-6-methyl-3-oxoheptan-2-yl)-3-hydroxy-4,4,9,13,14-pentamethyl-2-[3,4,5-trihydroxy-6-(hydroxymethyl)oxan-2-yl]oxy-2,3,7,8,10,11,12,15,16,17-decahydro-1H-cyclopenta[a]phenanthren-16-yl] acetate	749.391	[M+H]+	749.387	99.7	749.39136:450562 750.39471:201533 751.39807:0		1181162	1133002	1269896	1321028	1270683	1402575	1425410	1128750	1368103	1212553	1201798	1176829	1178978	1178601	1268237	1217123	1201552	1440762	1451943	1353384	1335457	1296598	1450380	1376141	1271968	1307398	1302228	1395088	1516304	1379142	876664	1217947	1300581	1358596	1314555	1308488	1335365	1238614	1209402	1207882	1669545	1307343	1253696
[3-hydroxy-4-[(2S,3R,4S,5S,6R)-3,4,5-trihydroxy-6-(hydroxymethyl)oxan-2-yl]oxyphenyl]methyl 3,4-dihydroxybenzoate	439.126	[M+H]+	439.123	99.9	439.12585:257007 440.1292:36788 441.13256:44481		654074	583241	531369	590241	783221	493134	512927	628536	664084	529167	514981	898688	1046962	438914	440111	610014	485734	296591	549225	462349	257794	1019224	811930	568269	453897	621087	382290	346091	627937	809764	715651	494787	653522	479795	774821	666103	444267	860264	406098	609889	834099	444095	826388
[3,4,5-trihydroxy-6-(3,4,5-trihydroxybenzoyl)oxyoxan-2-yl]methyl 3,4,5-trihydroxybenzoate	522.992	[M+H]+	523.025	80.4	522.99182:93587 523.99517:0 524.99853:0		54661	129068	87169	106755	71408	153061	110409	156245	93490	114057	121036	200664	156116	111184	283997	120667	82160	99048	93611	211813	119203	206121	185834	217060	138329	104557	250045	195529	153227	73195	158045	172737	99548	134379	95846	102382	95281	171053	79799	175088	129743	120753	150375
[5-acetyloxy-3-(hydroxymethyl)-2-oxo-6-propan-2-ylcyclohex-3-en-1-yl] 3-methylbutanoate	344.206	[M+NH4]+	344.207	100	344.2056:4917790 345.20895:1464073 346.21231:648095		22218172	17806234	984352	588751	791166	1157642	996717	536115	956616	939759	816549	20490832	23293444	19597012	17068988	7913290	24027746	20283946	23154716	7663208	21793664	18976422	19508716	17179798	20455258	17947648	10063823	18802926	16470141	1460119	1225791	20736312	908694	937849	2732221	1845585	1327752	994185	1802516	1274962	1431148	1215362	22302798
[5-acetyloxy-3-(hydroxymethyl)-2-oxo-6-propan-2-ylcyclohex-3-en-1-yl] 3-methylpentanoate	358.222	[M+H]+	358.222	100	358.22183:3282828 359.22518:796328 360.22854:1381234		10689086	11008962	3348034	4110442	3640940	3277792	4122709	845695	845532	2808069	3470246	19119912	21741218	18395220	8148294	4704992	15436227	15189277	23302732	2113344	9285655	22274206	13895570	9277872	20892058	10470299	3626479	16084835	11076658	3931226	3556240	20871810	3072876	4459086	4502236	1026601	1021813	711434	3743860	1011650	3943267	3515071	19285854
[9b-hydroxy-6-(hydroxymethyl)-6,9a-dimethyl-3-oxo-1,3a,4,5,5a,7,8,9-octahydrobenzo[e][2]benzofuran-5-yl] benzoate	406.215	[M+NH4]+	406.222	99	406.21536:3320455 407.21871:1416989 408.22207:488763		22909336	25702652	18470682	18711684	18820694	16155178	21591970	20255988	19320362	21833380	21440164	24710294	25316986	27257122	25559704	26911066	24973982	27302740	23696622	20229142	26690298	26894022	25609914	25619474	25184258	24693484	27087972	24044086	26768154	27522364	25587082	25404670	24978972	29346872	21167858	26405976	24793880	24617908	25455798	25977090	26218158	26828076	24529096
[Gln1]-moroidin	502.816	[M+2H]2+	502.77	65.6	502.81592:2178582 503.81927:343548 504.82263:2201747		329439	412024	2136428	1813381	2213176	2210190	2177462	2120544	2481367	2108844	2628878	347106	279275	491760	615232	1001367	359339	138626	418056	1678631	282545	321216	309977	779801	273894	492851	1415648	823142	472385	5023952	4184770	320360	4450210	4474213	3721350	4548590	4255996	4535986	4191425	3473077	4539626	4387282	278104
[Val9]-moroidin-[QLLVWRAH]	550.834	[M+H]+	550.8	79.3	550.83405:555223 551.8374:247796 552.84076:244613		150946	285908	916706	676688	1019459	865597	637742	886191	962079	972785	984356	180154	135882	469462	724823	884209	179081	285015	271641	1216870	122782	341252	325779	601302	357123	506363	1029232	565503	360815	1011020	1063818	173822	960814	1161958	1188401	1373298	1496653	1489686	1478729	998976	1140439	795449	144486
1-(3,4-dihydroxyphenyl)-6,7-dihydroxy-1,2-dihydronaphthalene-2,3-dicarboxylic acid	381.05	[M+Na]+	381.058	98.8	381.05045:205474 382.0538:57885 383.05716:0		358236	348862	3099.54	3099.54	3099.54	3099.54	3099.54	3099.54	3099.54	3099.54	3099.54	328911	446862	396688	380046	78795	254991	407655	30995	62728	368942	392700	310779	290635	370185	243339	54719	320905	315640	3099.54	3099.54	339810	3099.54	3099.54	3099.54	3099.54	3099.54	3099.54	3099.54	3099.54	3099.54	3099.54	421514
1-(8-methyl-3a,4,5,6-tetrahydro-1H-pyrazino[3,2,1-jk]carbazol-3(2H)-yl)ethanone	269.169	[M+H-H2O]+	269.17	100	269.16931:1400409 270.17266:319757 271.17602:588144		8945258	8802782	4125786	890396	2919646	2403065	1507775	3097044	3674297	5145599	3062229	7966186	7893536	7291946	9327140	6514127	6215724	8541987	7493149	4281028	8018928	7058991	6494374	4561067	4563780	5032772	7026806	7025846	5406354	2737941	3148873	6739327	4223986	2289410	6142810	5916104	3393625	1530844	4005513	4025057	1542655	4124023	6268438
1-(hexadecanoyloxy)-3-hydroxypropan-2-yl-octadec-9-enoate	612.546	[M+H]+	612.556	98	612.54602:13991680 613.54937:5700482 614.55273:9236032		63620976	36265752	78405104	43849648	42989664	55724176	71607272	17992006	55665740	35038776	48672284	31712388	47624136	25457760	57058272	24584560	37225928	33792280	53666588	54067420	51504716	45300820	28444996	43333644	23495122	36587760	34561720	61836588	53492756	42924572	47639240	81941800	52812660	58214048	67101224	33752152	36087892	29379294	47060476	31940082	27094832	33678732	58174304
1-[[(2S,3R,11bR)-3-ethyl-9,10-dimethoxy-2,3,4,6,7,11b-hexahydro-1H-benzo[a]quinolizin-2-yl]methyl]-7-methoxy-3,4-dihydro-2H-isoquinolin-6-one	503.231	[M+H]+	503.231	100	503.23065:296855 504.234:279928 505.23736:84214		1048268	831807	959728	955334	827175	926904	807712	945027	765714	966010	752151	981513	898586	946760	952297	781956	1061495	1243276	969588	821807	1055032	950665	954282	758627	840698	1073555	914400	804099	1030684	1002796	783262	605069	665163	911545	935410	1112296	1107790	904380	930249	1202727	1156328	1110300	909620
1-[3-hydroxy-2-(2-hydroxypropan-2-yl)-2,3-dihydro-1-benzofuran-5-yl]ethanone	274.937	[M+H]+	274.969	81.3	274.93726:928226 275.94061:19586 276.94397:0		288452	927482	837162	767405	832928	756552	722592	571656	232865	640481	595866	532856	308145	1422060	1924147	2208530	161747	511326	479762	3349594	317587	1157146	1132305	1532551	1201555	1532263	1965537	988882	702194	933209	1012575	144440	1024891	1143171	1064900	1190433	1448632	1645775	1389264	970874	943431	1163287	326659
1-allyl-2-hydroxy-7,8,9,10-tetrahydroazepino[2,1-b]quinazolin-12(6H)-one	293.131	[M+H]+	293.13	100	293.13092:1532796 294.13427:192804 295.13763:979265		4688366	13616122	11889431	10607083	10978586	10193684	10552364	10103457	10445273	7821130	10094102	8782862	6827740	11306617	15262165	12853246	9727925	10867455	11404043	12629656	9662071	7094410	14908379	9500585	11816049	13353741	9714235	6194369	8523050	12276940	10127900	10030635	11114649	7165653	6915157	9965130	10702322	9517021	7392898	13407179	6634476	9939874	11647123
1-Dodecyl-2-pyrrolidinone	254.243	[M+2H]2+	254.248	99.4	254.24252:213794592 255.24587:39235716 256.24923:2942353		522661440	341489024	340324864	319338816	392501568	492685600	259271344	283061696	225619456	215195824	238469616	378454624	373265696	341612896	264700096	138251360	516732128	290025312	267575440	139623280	459760736	508035488	333031328	198653744	415643584	345999296	172768336	435664928	633910592	139606432	220261872	320321280	168390672	105528968	293256448	153679936	212563712	138187264	322893888	248376544	108010800	81205224	331771360
1-Hydroxy-3,6,7-Trimethoxy-2,8-Diprenylxanthone	461.184	[M+H]+	461.182	99.9	461.18359:22768942 462.18694:7159207 463.1903:1883892		89860352	109091816	111678120	101967064	102238728	96024344	100556400	104612712	105600704	102296368	100787456	105799432	108695024	123776552	113709504	114376024	106492536	122395216	103143920	107823208	129443224	117718560	113631712	120007632	109981024	108960952	123302840	101296392	109467192	124857672	105822368	122865672	103437640	114654232	117414632	119389320	107413464	103034320	104906328	109953472	120388688	111161664	116267872
1-isopropyl-1,2,3,4,-tetrahydro-beta-carboline-3-carboxylic acid	259.146	[M+H]+	259.15	99.7	259.14642:1739722 260.14977:450203 261.15313:236551		5095033	7853693	5047362	2768143	9965263	12480486	15019155	7646632	5650271	2503006	6921000	7479930	6281418	6774414	14688283	13528001	6072231	6903465	8007806	14175664	7128588	7316431	10381090	7024680	9687507	8217100	2797146	15376732	7806481	13567613	15423473	5902266	6192598	12147828	6215844	12193989	22565944	9858647	3278355	10420838	22097916	13843739	7161119
1-methyl-2-tridecylquinolin-4-one	342.331	[M+H]+	342.334	99.9	342.3313:325638 343.33465:1489408 344.33801:25166		586567	883860	217874	96135	183680	236410	188355	435678	166525	308484	102538	721441	521153	634088	737932	367374	421818	406531	569651	317504	1013758	630205	447002	329284	420896	624351	256774	361352	692916	202854	350842	581918	431813	299927	231809	88804	219527	106997	448784	208248	171630	222343	467062
1-methyl-N-(2-(nicotinamido)ethyl)-1H-indole-3-carboxamide	323.154	[M+H]+	323.15	99.7	323.15359:238491 324.15694:50477 325.1603:719403		1742058	898709	1334337	1225193	1263541	1244036	1252118	1256361	1392606	1235242	1243360	1589679	1580784	1439864	1480633	1332431	1286149	1518191	1727594	1546500	1793862	1203182	1088361	1369735	1030058	1486420	1511579	1656546	1144524	1361550	1319906	1397761	1288726	1073800	1196309	549294	901069	1192386	1278789	1387147	1170674	1364354	1571335
1-Monomyristin	303.247	[M+NH4]+	303.25	99.8	303.24689:10023896 304.25024:2504153 305.2536:752760		18902720	35525732	16613193	16342912	13355369	12533351	12660216	17662684	16720562	16836080	12731454	21589532	19315276	32518910	21577252	28610964	18512750	31028308	13321128	21985488	36715292	35581720	19572182	17498634	23108608	20766876	27519498	22364238	42676464	25859128	20667108	17999388	17567894	19791418	30390794	20419448	20468486	20383272	19951158	17734756	20241166	21313546	20621292
1-Monostearin	359.309	[M+H]+	359.315	99.1	359.30869:106419848 360.31204:30713300 361.3154:4530974		108718072	102955608	109175400	107808656	111263984	108481816	110589048	107402816	106116920	105868984	107177776	293524448	101974728	107495320	346648576	130823584	176545808	107044832	320835104	113545376	101560008	95156744	341043904	111570712	103347456	109947136	112083056	108389552	115808384	464531648	119993192	373551296	121842640	122569552	121636440	213857600	109227576	104400320	107956568	121414976	124480752	115157088	108508184
1-Oleoylglycerophosphocholine	522.406	[M+Na]+	522.4	99.3	522.40588:6016068 523.40923:2430974 524.41259:384105		19341096	19635792	13494400	13081621	13207939	12806048	12539202	13220897	12311884	12287232	12483296	18708220	18761216	18390756	19506668	17817708	18855448	19666016	19231250	18822448	19417060	18868856	19814652	18989746	19893884	20003476	19437658	19364040	18386178	17645362	19402024	18736286	18515802	18639294	19014508	19282682	19473488	18956046	18423532	19094380	18826566	17479608	18826594
1-palmitoyl-2-oleoyl-sn-glycero-3-phosphocholine	760.565	[M+H]+	760.585	92	760.56464:3145258 761.56799:1613397 762.57135:0		4454840	10815046	2460567	2764436	5370229	4605588	6255199	5895796	4618181	2885981	4546666	14633161	6616573	8913569	7259838	10098470	5392515	11992188	6400378	9310710	4532419	8420534	4491485	9812751	12119714	9652511	8504189	7418778	4528998	16709273	7415754	7777338	6279606	13930046	8023334	6168380	9197774	12609055	14363866	10499686	6052184	10824802	7362304
1,17,19-trihydroxy-7-methyl-3-oxapentacyclo[9.8.0.0?,?.0?,??.0??,??]nonadeca-5(10),13,15,17-tetraene-9,12-dione	381.072	[M+H]+	381.073	99.9	381.07172:29861940 382.07507:4539313 383.07843:4954884		542675	11115488	1108962	1550661	1249462	812803	730743	973044	186767	170187	157467	1582830	999929	20965026	31317446	49850368	170457	484384	431450	105328576	1074746	16256173	13779453	22939022	8176422	23035382	4185692	983483	723965	7177682	7172726	577875	7888946	8422756	7577380	7802872	1281355	1181528	1347574	5977583	7598001	7499338	1103424
1,2-Dilauroyl-sn-Glycero-3-Phosphate Monosodium Salt	537.668	[M+2H]2+	537.67	99.9	537.66785:124299 538.6712:0 539.67456:0		80426	119678	58368	56950	47325	50936	85517	74470	51213	50693	89644	93776	61461	51476	291177	77221	72540	122260	83050	144455	69094	146234	106530	79343	174986	76073	201118	183961	41813	111535	179932	104726	141801	90844	37541	54415	52703	81047	122725	115523	45473	63297	79614
1,3-bis(4,4-dimethyl-4,5-dihydrooxazol-2-yl)benzene	273.162	[M+Na]+	273.16	99.9	273.16214:9730937 274.16549:1835244 275.16885:275849		57074400	53423832	82112944	90733632	81267376	88061256	85712328	85701648	83043544	79922112	81040464	91410360	100989392	52226536	50617556	88966352	91696536	53807724	97220168	88229320	52273872	93016296	52685624	90470816	57566576	93374272	91387704	54702376	51536224	94214216	88839976	92251088	83171336	92056696	91832608	91792360	91553928	91646752	94340872	93109192	89978960	90330080	92002656
1,4-Androstadiene-3,17-dione	285.191	[M+2H]2+	285.186	99.5	285.19116:1006610 286.19451:426331 287.19787:266960		3913915	4963156	743311	645528	1277110	599568	1032659	583971	952732	859998	2472397	3982289	4778960	5689118	4767648	7318900	4446381	4568795	4805184	4295610	3721905	4019422	4381624	5358202	4530625	4671958	3464923	3653745	3372256	804814	1017625	3412978	745937	460691	497925	718220	1299762	1096140	524246	1619264	559402	940291	3814660
1,7-bis(4-hydroxyphenyl)-5-methoxyheptan-3-one	351.155	[M+H]+	351.156	100	351.15527:796769 352.15862:0 353.16198:589718		973948	8481.72	8481.72	8481.72	8481.72	8481.72	8481.72	8481.72	8481.72	8481.72	8481.72	687908	559486	149180	105660	8481.72	886885	271463	1475956	8481.72	577762	158252	106082	120508	459080	373873	98730	148558	479286	8481.72	8481.72	541233	8481.72	123574	118240	104769	8481.72	8481.72	8481.72	8481.72	113817	8481.72	752257
1',2'-dihydro-2',6-dihydroxyrotenone	429.158	[M+Na]+	429.154	99.7	429.15823:988744 430.16158:280628 431.16494:0		1634555	2176194	2814338	2481417	2903404	2925242	2569672	2819120	2074315	2766728	2642334	2417323	1895018	1945212	2448091	3053728	2779565	2571580	2516662	1822024	1856485	2148453	1396765	2168214	2466764	2595219	2167068	2393477	1630486	3022879	2852800	1009323	3172876	2153429	3407789	2973817	3206134	3030018	3131542	2654169	2837697	3416216	2222571
10-Acetyl-trichoderonic-acid	341.151	[M+H]+	341.159	98.6	341.15094:1715818 342.15429:305331 343.15765:265344		6183888	9980348	8876514	9582629	6579824	16391880	16826828	13253767	6592390	12727654	16468593	4324883	7565106	12871490	11387562	16411630	10914498	10424763	10571071	14398450	6889978	10597526	12192815	8295458	6851832	4784755	17229118	8800736	11032244	14089547	13910359	6963193	14113101	13596133	7752918	14202699	6897424	17306382	17885398	13624696	13579583	14330950	10678525
10S,13R)-5,14-dihydroxy-3-(((2R,4S,5S,6R)-4-hydroxy-6-methyl-5-(((2S,3R,4S,5S,6R)-3,4,5-trihydroxy-6-(hydroxymethyl)tetrahydro-2H-pyran-2-yl)oxy)tetrahydro-2H-pyran-2-yl)oxy)-13-methyl-17-(5-oxo-2,5-dihydrofuran-3-yl)hexadecahydro-1H-cyclopenta[a]phenanthrene-10-carbaldehyde10S,13R)-5,14-dihydroxy-3-(((2R,4S,5S,6R)-4-hydroxy-6-methyl-5-(((2S,3R,4S,5S,6R)-3,4,5-trihydroxy-6-(hydroxymethyl)tetrahyd…	697.329	[M+H]+	697.34	97.5	697.32886:272770 698.33221:0 699.33557:0		288357	108413	103956	151656	119704	83691	62520	59829	61165	198862	64751	226600	244168	384792	488841	386891	212845	387840	133224	327981	179088	84680	469096	134262	421661	222009	315185	204994	256611	66491	296414	311054	52495	98525	129146	165846	55272	64911	237435	51127	126836	214325	240819
11,12,13-trihydroxy-4,5,8-trimethyl-3-(2-methylpropyl)-1H,2H,3H,4H,6aH,9H,10H,11H,12H,13H,14H,15H,15bH-cycloundeca[e]isoindole-1,15-dione	420.231	[M+H]+	420.23	100	420.23087:18619836 421.23422:12717194 422.23758:3660400		85599360	87354320	74002872	129140736	74850472	80747192	73487072	83072848	135762672	79667488	137245872	97079864	96902608	98956536	94984896	99863000	89814824	94070272	91067384	94983912	95907056	88373672	104083368	104662608	93994848	91512456	94825904	90693664	88484248	94470208	94005192	181481312	94372496	91956216	94976040	94310896	92911176	90121976	153439728	168744752	93350800	89728800	100135280
12-(3,4-diethoxyphenyl)-2,3-diethoxy-10-(prop-2-yn-1-yloxy)-5,6-dihydroindolo[2,1-a]isoquinoline	526.272	[M+H]+	526.26	97.3	526.27173:6142100 527.27508:2328671 528.27844:17094840		28505858	29064546	27912250	26237006	26177524	27284748	28419344	22845852	28623842	26533760	26297136	30001186	30882654	29858028	28586280	32292952	29003722	28202608	31849458	31000366	29247464	30867140	31196622	31388418	32632874	30874164	30848852	28350370	28658348	31555840	31719898	30579150	32061762	31214494	30434388	32334292	33917672	31472092	30211550	30725262	31779470	30030130	31647422
12-deoxyphorbol-13-hexadecanoate	569.423	[M+H]+	569.421	100	569.42255:4794494 570.4259:3003848 571.42926:1028937		10431268	8886879	20588558	17678754	16299284	18075524	16122004	18377378	17535284	15832214	13638840	7148779	4709934	5883290	4488800	5048180	2426112	11028659	2761869	9332902	7906274	7195748	9016359	8692252	8394268	6484809	8427770	5988392	7562708	10031231	6465116	9777054	12453465	13193101	14321597	15833565	8111618	13233252	9657853	12180559	12738829	14199432	9115420
12-epinapelline	360.242	[M+H]+	360.25	98.8	360.24216:3675814 361.24551:925944 362.24887:633257		12088239	10454769	10684228	10703712	11039144	10869298	11847542	12036084	11943954	11958276	11438616	10181470	11323569	10947982	10790099	8494684	10839494	9716452	11926223	9086717	10148594	11029327	10573114	10827708	10592563	11100037	8530193	11097056	8590809	11520612	10414751	11194444	11899686	10979808	11773777	12317935	11944162	12542286	12034631	12448900	11097056	11680227	9578012
12-O-tetradecanoylphorbol-13-acetate (TPA)	599.381	[M+H]+	599.394	96.5	599.38062:644588 600.38397:296993 601.38733:52881		74026	135844	187635	204761	198650	214102	163840	255455	197119	174268	284367	706464	215710	1560144	116932	268725	84394	133108	79412	171442	85396	128021	97182	111378	77616	118129	234076	126651	143493	233737	237604	70166	260467	223726	373916	263149	304690	208490	2709125	127363	163500	164621	65243
12'-Apocapsorbinal	382.251	[M+H]+	382.25	100	382.2507:463521 383.25405:417016 384.25741:190285		2229920	1808151	1694350	1583555	1152002	1847700	1267811	1279208	1326165	1625442	1720655	1287292	2403196	1381253	2026721	1446385	2373463	980908	949565	1752684	2306146	979268	1822895	1077341	1954876	2311214	1505743	1636694	1847584	1518877	1625836	1989023	1251106	1077155	1085122	2038611	1162707	2226201	2833801	2227716	1269063	1442656	1046241
13-(acetyloxy)-1-hydroxy-8-(hydroxymethyl)-4,12,12,15-tetramethyl-5-oxotetracyclo[8.5.0.0?,?.0??,??]pentadeca-3,8-dien-14-yl (2E)-2-methylbut-2-enoate	495.234	[M+H]+	495.235	100	495.23425:987247 496.2376:303535 497.24096:85142		862750	1571974	3032009	3553620	3476621	3533730	3629879	3785733	3328265	3668061	3411532	589186	1133508	1899352	1888595	1443028	1021881	1156144	1649233	2228298	1005177	1792509	1018725	2003657	1847534	1961334	1656586	2579261	997218	3342314	3116671	890687	3126978	3333623	3107086	3761934	3833339	3485582	3421849	3422903	3232598	3653898	829370
13-(acetyloxy)-1,6-dihydroxy-8-(hydroxymethyl)-4,12,12,15-tetramethyl-5-oxotetracyclo[8.5.0.0?,?.0??,??]pentadeca-3,8-dien-14-yl (2E)-2-methylbut-2-enoate	511.226	[M+2H]2+	511.23	99.6	511.22589:1964056 512.22924:1174222 513.2326:0		2500360	1118650	2827.29	35900	2827.29	93604	294889	126891	29464	39777	82274	1486458	1739592	2757146	1509259	133686	3160124	2505640	4264203	267764	1877159	2101633	2077320	2038237	2592073	1726788	1150601	3108392	3092052	2827.29	125645	1255025	31254	2827.29	146870	2827.29	52560	2827.29	191413	107689	28273	183139	3621350
13-methoxy-1,6-diazatetracyclo[7.6.1.0?,??.0??,??]hexadeca-3,5,7,9(16),10,12,14-heptaen-2-one	289.031	[M+CH3OH+H]+	289.037	99.1	289.03058:258356 290.03393:0 291.03729:22590		706081	479193	488655	500500	428087	462793	486783	474931	512498	468569	439866	505172	659326	581530	508336	254636	769154	680875	840491	302775	694962	536234	516095	523254	563341	596291	410621	775166	739924	318064	377663	659557	303084	317433	460293	369010	521293	536856	490945	416625	319963	269661	711138
13-OxoODE	295.22	[M+H]+	295.22	100	295.21979:3594399 296.22314:0 297.2265:603211072		7100756	7981018	11831835	6521942	8552438	14709096	13098997	401766	813390	11347130	7536371	11912692	10272509	11023889	5752044	17693512	9020313	9060628	9817638	10366921	7728096	7741186	8719232	6640130	7882182	7216064	4892222	5791728	6958940	8140068	17323990	7883510	12593293	5212270	12860384	9212531	8821951	17370190	12393531	14916884	11394891	9516430	9354063
14-(hydroxymethyl)-5,9-dimethyltetracyclo[11.2.1.0?,??.0?,?]hexadecan-5-ol	331.202	[M+Na]+	331.203	100	331.2023:4728067 332.20565:922215 333.20901:204886		36969004	39289540	36487644	36603080	35934328	34420684	35815380	36487672	36487980	34753084	34027760	37250004	39091344	39423160	37687532	40314772	38018832	38346208	40584636	40341028	38798980	39320796	38106940	39904472	35605128	39429744	38831020	40542320	37901864	38519896	36073648	37021444	37350116	39280832	37542680	39224936	39055960	38299664	39017688	40018524	39022020	38149068	39619732
14-bromo-7,8-dehydrodiscorhabdin C (+2 isotope))	539.808	[M+2H]2+	539.84	81.9	539.80847:515273 540.81182:118093 541.81518:181886		6001	39115	755917	712050	707270	665553	737980	674328	760997	612378	672407	1411	106.279	116751	266152	524657	3814	4867	7813	476312	9386	46933	17875	228006	23510	162106	578918	81573	8187	1458729	1246574	10986	1216775	1342706	1252386	1384324	1247669	1457099	1417375	1201514	1380182	1412407	5909
14-bromodiscorhabdin C(+2)	541.935	[M+H]+	541.9	78	541.93524:508859 542.93859:173046 543.94195:164472		163.804	4562	65383	87404	78753	19614	33172	22041	163.804	163.804	163.804	2394	163.804	27913	82544	252998	163.804	9592	1638	274526	163.804	26891	6634	60647	8548	50874	305048	44067	30475	412549	367869	163.804	382648	509062	373665	435090	36088	83010	153035	305678	365468	370610	163.804
14-Deoxy-11,12-didehydroandrographolide	333.199	[M+H]+	333.2	100	333.19852:1203968 334.20187:423362 335.20523:1129266		691932	1985858	4439266	2452840	2744294	5241472	4470605	2782220	4895270	1830103	2089440	2140377	1529136	2308721	1642861	4382222	1988780	1867516	2392748	2004573	2493688	2033817	3976044	2513677	1845983	2634354	3228131	1840564	1027528	3068804	2630543	2559298	3997634	3018742	2673259	4279283	3085319	3954914	3377105	3599734	5809977	1998259	1260342
15-(carbamoylmethyl)-10,11,23-trihydroxy-18-(3-methyl-2-oxopentanamido)-9,14,17-trioxo-N-[(1Z)-prop-1-en-1-yl]-8,13,16-triazatetracyclo[18.3.1.0?,?.0?,??]tetracosa-1(23),2(7),3,5,20(24),21-hexaene-12-carboxamide	701.221	[M+H]+	701.227	99.2	701.22089:287673 702.22424:122589 703.2276:39370		674026	501746	103.388	103.388	103.388	103.388	103.388	103.388	103.388	103.388	103.388	714427	725398	626566	554289	152479	385370	206895	224982	345461	690298	912677	909536	577351	804336	863166	115540	246720	380875	103.388	103.388	771321	103.388	103.388	103.388	103.388	103.388	1253	103.388	103.388	12166	103.388	513663
18,19-dihydrousambarine	453.303	[M+H]+	453.301	99.9	453.3027:65492 454.30605:14211 455.30941:0		91463	206780	11947	5916	8876	10513	19534	8721	10661	430.568	5515	176338	208734	227119	217315	260679	126313	144752	103410	215830	177604	232885	125866	220545	157733	221003	177408	133771	138749	20166	14336	124084	13316	41048	46515	28097	55161	59357	54952	21367	18729	22460	166843
19-O-Methylsiphonaxanthin	614.473	[M+Na]+	614.43	68.7	614.47333:71041584 615.47668:24101488 616.48004:6867046		390429920	194883680	180553872	342641568	693667136	425635168	282829696	125215072	101225712	374351584	661489280	642968512	370369920	567981696	222458288	355603040	561997504	105305144	146681024	752519296	325208832	210186096	221370816	388910944	352367840	430685120	190717280	323623072	289254560	305071392	163915296	391334752	149700368	412621344	366556192	491175104	115006616	402482720	405693760	524690400	149500272	308934624	295064192
1beta-Hydroxydehydrotrametenolic acid	471.338	[M+H]+	471.34	99.9	471.33765:33996808 472.341:12369134 473.34436:2133274		15932876	21549902	170483	457675	114995	219076	216057	51769	890136	889905	374495	17427232	26995310	13775738	11171574	3850784	11567331	8884654	25485402	7012851	21087902	21112514	16692699	10631903	10487356	13975574	3130528	8735967	8678531	310170	313942	19031166	326383	53044	2055.29	75760	2055.29	340008	65884	230860	124949	59841	17655090
1COOH-2But-A7EO3	293.191	[M+H]+	293.196	99.4	293.19052:2041451 294.19387:459957 295.19723:957333		17454730	17982202	17732914	14997395	15118187	16447413	17734592	15307614	17007720	16292199	14735541	19477268	17772246	20014948	18277092	18055010	19222884	18776552	19496368	19285786	19835830	21646872	19981592	18710450	19137612	19225050	16235946	15301642	9432508	19076288	18375452	18666780	18475670	14816076	17750990	17761650	19382480	18126838	17722634	19867330	16587457	17813596	18291212
2-((4R)-4-((3R,5S,7R,8R,9S,12S,14S,17R)-3,7,12-trihydroxy-10,13-dimethylhexadecahydro-1H-cyclopenta[a]phenanthren-17-yl)pentanamido)acetic acid hydrate	484.34	[M+H]+	484.32	92.5	484.33981:399926 485.34316:87272 486.34652:0		991848	458523	1560634	1380548	893031	1502839	1428610	1977732	1386997	1299969	1932746	692007	503472	600372	318318	413153	457823	531563	348571	598166	510244	829733	759673	718798	794256	846779	1015223	516646	845724	1568145	465317	1224415	835709	1173653	631571	1302136	809959	441524	1056828	1093163	1159702	1143578	586564
2-((7-acetamido-1,2,3-trimethoxy-9-oxo-5,6,7,9-tetrahydrobenzo[a]heptalen-10-yl)amino)-N-(4-(5-(methoxymethyl)-1H-1,2,4-triazol-3-yl)phenyl)acetamide	651.255	[M+H]+	651.25	99.5	651.25482:499588 652.25817:182856 653.26153:57551		373	5302	1598036	1359223	1646008	1347922	1528008	1308338	1602034	1864166	1749848	5558	5371	12354	13469	31396	4632	11860	4988	13654	373	373	373	17947	6151	373	33711	8348	4345	1775036	1896229	5934	1960250	2262921	2041172	2222396	1958479	1954004	1879344	1786927	1947528	2021580	373
2-(2-(2-(3,4-dihydroxyphenyl)-3,5-dihydroxy-4,8-dioxo-4,8,9,10-tetrahydropyrano[2,3-f]chromen-10-yl)phenoxy)acetic acid	529.068	[M+CH3OH+H]+	529.07	99.9	529.06769:417288 530.07104:111694 531.0744:0		314380	213018	514.28	514.28	514.28	514.28	514.28	514.28	7187	514.28	514.28	374822	225266	702399	615660	254530	1508412	1492037	1705983	99491	297051	367661	296361	614270	654640	628220	889813	1564715	1270876	514.28	514.28	183036	514.28	514.28	514.28	514.28	514.28	514.28	514.28	514.28	514.28	514.28	617470
2-(2,3-dihydrobenzo[b][1,4]dioxin-6-yl)-3H-benzo[f]chromen-3-one	353.071	[M+H]+	353.07	100	353.07104:491350 354.07439:102445 355.07775:29491		1487722	1678312	21153	13509	6754	3554	5930	33830	27037	29019	21873	1370383	2428150	2282432	2095553	1136202	2977651	2950612	3074244	920049	2187654	2142533	1643502	1970733	1915024	2068810	1632601	3031449	3096702	16388	35994	1809289	18215	29755	39566	40001	39015	15498	28739	59559	27346	12736	2590876
2-(2,3-dihydrobenzo[b][1,4]dioxin-6-yl)-6-nitro-4H-chromen-4-one	348.022	[M+NH4]+	348.04	93.5	348.0217:765367 349.02505:12154884 350.02841:1295425		2820684	2906606	1771399	1673226	1460292	1515604	1787147	1468736	1494726	1278267	1639620	2552427	2803630	2598234	2659831	2339388	2791586	2758094	2674764	2701365	3124360	2939314	3129974	2809308	3133114	2924779	3004106	2879310	2863926	2700959	2614352	3106864	2595109	2605972	2404355	2650666	2483160	2578480	2953514	2551542	2674200	2597588	3044611
2-(21-amino-3,20-dihydroxydocosan-2-yl)oxy-6-(hydroxymethyl)oxane-3,4,5-triol	553.448	[M+H]+	553.442	99.4	553.44763:18374800 554.45098:8638904 555.45434:1297933		36621744	32088890	71226144	72800000	75786440	75491296	69066168	75601408	78023096	78391120	76443272	34838924	19945326	27208326	29997644	32048670	30367930	34749516	32770096	35196796	38201692	32687280	26791802	28213398	29924822	33496184	38798504	34581880	35119748	46609360	43014384	29332300	50109472	47249444	57858748	60173316	62183764	57346188	45615776	58391096	64755564	56801328	14739893
2-(3,4-dihydroxyphenyl)-5-hydroxy-10-(pyridin-4-yl)-9,10-dihydropyrano[2,3-f]chromene-4,8-dione	418.081	[M+H]+	418.09	98.3	418.08063:389463 419.08398:0 420.08734:0		822380	1271658	667660	494482	565923	633429	503981	732620	703294	628734	366680	879057	498376	573206	776952	623384	932894	1010076	1280556	911015	638828	770827	976149	1174993	1055629	1123797	1390973	551791	1074518	712170	1205345	430809	915135	1311683	1498322	889722	974180	1259698	640406	1316033	1380435	767758	601148
2-(3,4-dihydroxyphenyl)-5-hydroxy-10-isopropyl-9,10-dihydropyrano[2,3-f]chromene-4,8-dione	405.079	[M+NH4]+	405.09	97.5	405.07874:782056 406.08209:210766 407.08545:176402		4975974	5874558	3404546	3835632	3863362	3436542	4179318	3755450	3964508	4046974	4035669	4868893	5787702	5128605	5661780	4113938	5887131	4513282	4375981	6088552	4612743	4420396	4575784	3400746	4778542	4469888	4080342	4618927	5923418	6038209	3801207	4407929	4266592	4056614	4386540	4672656	4570640	4347770	4598868	4485682	4248570	4454716	4623674
2-(3,4-dihydroxyphenyl)-5,7-dihydroxy-6,8-dimethoxychromen-4-one	369.056	[M+H]+	369.057	100	369.05649:841989 370.05984:165453 371.0632:56864		2679326	2536335	1431744	1523572	1209872	1356274	1328249	1455586	1340066	1345288	1371850	2363517	3579554	2645341	2498932	1080547	1396874	1343143	1579229	1578922	3021772	2607576	2451598	2337361	2594784	2842555	684500	1393581	1310739	775553	948512	3605095	834424	778108	1070678	873848	889847	904524	1061145	1092089	812915	728589	3075970
2-(3,4-dihydroxyphenyl)ethyl (4S,5Z,6S)-4-[2-[2-(3,4-dihydroxyphenyl)ethoxy]-2-oxoethyl]-5-(2-hydroxyethylidene)-6-[(2S,3R,4S,5S,6R)-3,4,5-trihydroxy-6-(hydroxymethyl)oxan-2-yl]oxy-4H-pyran-3-carboxylate	679.217	[M+H]+	679.223	99.2	679.2171:102555 680.22045:57363 681.22381:0		313595	374799	77.8065	77.8065	77.8065	77.8065	77.8065	3595	5660	77.8065	77.8065	302310	395805	416788	377687	131757	394118	380656	339141	168375	424136	375421	332981	332613	334569	397497	144438	372669	429239	5007	77.8065	356052	77.8065	778	4832	5132	4598	5862	4010	77.8065	77.8065	77.8065	460158
2-(3,4-dimethoxyphenyl)-5,7-dihydroxy-3,6-dimethoxy-4H-chromen-4-one	375.105	[M+H]+	375.107	99.9	375.10474:81046 376.10809:0 377.11145:0		365434	320422	179888	132524	181037	142044	165453	197109	119548	190041	135197	200985	334022	107410	275009	196210	127778	309698	142212	82013	124352	151950	198609	127080	267179	125259	79022	184994	353128	161678	281180	290878	161141	162482	221525	255551	168662	279456	171172	246034	159185	297623	239250
2-(4-hydroxyphenyl)-7-[(2S,3R,4S,5S,6R)-3,4,5-trihydroxy-6-(hydroxymethyl)oxan-2-yl]oxy-2,3-dihydrochromen-4-one	418.872	[M+H]+	418.893	91.7	418.87183:540103 419.87518:36734 420.87854:774154		269999	1048110	119773	122443	134219	772178	137048	174850	852764	752507	685236	916764	669179	463754	1035354	1029216	349189	285273	416281	857311	259811	382389	770729	1379977	377665	967788	1267396	686922	430353	63626	118477	287976	609765	182026	155836	142463	276134	346799	391336	142676	29148	136529	324724
2-(4-oxoquinazolin-3(4H)-yl)ethyl isobutyrate	283.109	[M+H]+	283.11	100	283.10944:1198702 284.11279:169404 285.11615:341123		11645502	4160261	3789892	3562757	2776387	3199022	3667377	3321312	3708900	3452591	3236149	4857757	5153483	5566720	6648510	2987364	5797984	6340237	6255118	1165480	5506068	4787910	8077384	5545564	5624525	5813570	4045883	6866606	4712344	3357832	3920838	5508732	4009896	16602454	3844768	12616615	4648778	4446842	4120046	3181631	13225129	4715522	5645176
2-(5-formyl-3,4-dihydro-2,2-dimethyl-2H-pyran-6-yl)-Benzoic acid	261.105	[M+H-H2O]+	261.11	99.5	261.10483:4366682 262.10818:822563 263.11154:1869139		17199670	18850254	15822945	15658926	17401892	15670337	14944198	16580482	16554973	14785033	16303480	17363576	16878708	17162918	16769613	15918654	19896698	19968930	25641770	15788580	17123302	16250465	17292358	17141082	17106154	16450185	17907860	19122142	18410690	19058090	17583630	17901552	18236784	19933350	18258642	18586824	18406288	19773100	17063330	17262876	19402530	17595804	18820972
2-(7-oxo-2,3-dihydrofuro[3,2-g]chromen-2-yl)propan-2-yl 3-methylbut-2-enoate	367.095	[M+H]+	367.094	100	367.09482:1305803 368.09817:755265 369.10153:281436		941649	358840	3048920	7373796	3549243	4362458	6867064	7162940	6221766	2297488	6828814	743173	515302	438837	342179	9422128	309135	519756	2772349	185791	1551189	695494	429360	8330308	614134	759667	38207	259703	1103791	5508605	9320977	997012	6945869	9862020	6554853	5769070	5864548	3618042	3180411	5246578	6303962	4430910	900240
2-(hydroxymethyl)-6-[[(1R,4S)-2,2,4-trimethyl-3-oxabicyclo[2.2.2]octan-5-yl]oxy]oxane-3,4,5-triol	370.728	[M+2H]2+	370.729	100	370.72833:308325 371.73168:24028 372.73504:0		394479	251617	603495	655648	513101	524790	531062	676058	622478	611436	681466	363396	593314	277028	526415	601176	418226	302255	417188	1271438	251510	342246	502886	592736	299569	598977	1019542	811528	249388	515694	932484	343418	1076282	447123	486657	565566	952893	584496	682056	1164125	508290	527363	188344
2-[(2E)-3,7-dimethylocta-2,6-dienyl]-3-methoxy-5-(2-phenylethyl)phenol	382.288	[M+H]+	382.274	96	382.28827:2351139 383.29162:713410 384.29498:416750		5881958	4331106	122407	128150	90733	107510	58982	71858	77244	28041	107779	6516784	6569080	5957878	5012768	3210215	3739335	5330782	2593444	1957320	9796527	4041258	6421130	4916808	4857394	4838846	2455206	2895025	7634894	24836	1463778	9812677	1523.35	237646	35919	161132	1843699	24520	1396041	1067036	28705	111174	9781264
2-[(2r)-9-hydroxy-7-oxo-2,3-dihydro-7h-furo[3,2-g]chromen-2-yl]propan-2-yl |A-d-glucopyranoside	447.125	[M+H]+	447.125	100	447.1246:294884 448.12795:0 449.13131:0		885633	769138	831106	767747	984873	853874	702984	814201	820900	787876	1209830	819514	822554	697475	624617	878597	771321	685452	1062619	835752	865104	749460	842420	1137410	1063879	667500	1841996	1025804	789624	874467	700767	924877	1071385	852174	1398490	851992	848450	870990	888208	768501	912089	1454392	822088
2-[(6,7-dimethoxy-1,2,3,4-tetrahydroisoquinolin-1-yl)methyl]-3-ethyl-9,10-dimethoxy-5-oxido-2,3,4,6,7,11b-hexahydro-1H-benzo[a]quinolizin-5-ium	535.258	[M+H]+	535.257	100	535.25793:353708224 536.26128:119634472 537.26464:21834656		943365	1651004928	51388584	47756360	70737704	48981232	64902008	45211116	42925924	48015312	48791404	1221659392	1392616192	1620328832	1507187456	1350172416	410423328	1731811968	1653216128	1870966912	1382057344	524093120	1453200384	1447988480	1176761984	1406379776	1452854272	568681152	1481836160	1981843456	43805712	1527112192	25355596	14440021	12041797	20064832	6042814	17068560	8198804	11663235	12266177	8849048	1464531968
2-[[4-(2,4-dihydroxy-3,5,6-trimethylbenzoyl)oxy-2-hydroxy-6-methylbenzoyl]amino]-3-hydroxybutanoic acid	447.906	[M+NH4]+	447.877	84.1	447.90591:1950186 448.90926:184130 449.91262:1870942		5455854	6922376	4089754	4285361	4081707	4493257	4345666	4011410	4068305	4155608	3977464	4262746	5384818	6917562	5599832	7316002	5591340	6421680	5398636	5508192	6679718	6592274	5075504	5202288	4829498	4799918	5701570	6175327	6928623	7181063	5062476	5140462	5834620	6996812	7148156	6934208	5851462	5395998	5628756	6107153	6575366	6837391	5684108
2-[[5-[[2,12-dihydroxy-4,4,10,13,14-pentamethyl-17-(1,5,6-trihydroxy-6-methylheptan-2-yl)-2,3,5,6,7,11,12,15,16,17-decahydro-1H-cyclopenta[a]phenanthren-3-yl]oxy]-3-hydroxy-3-methyl-5-oxopentanoyl]amino]acetic acid	732.533	[M+H]+	732.504	84.8	732.53265:13001038 733.536:4525432 734.53936:1027376		71607040	52691384	52614344	25168348	57818076	36400696	37321024	46843016	76729880	72812128	71322048	61303604	31033240	49494212	76049680	88686312	74271288	73299144	47314776	82176360	69932264	61725668	78399672	58126848	55569580	53876928	57756676	55203104	76012688	45823208	79754144	74130976	73783240	41791620	86731480	54234644	76346744	77235104	59489128	84606072	42079144	55493336	63081512
2-[2-[19-acetamido-6-(3,4-dicarboxybutanoyloxy)-16,18-dihydroxy-5,9-dimethylicosan-7-yl]oxy-2-oxoethyl]butanedioic aci	748.408	[M+2H]2+	748.409	100	748.40765:1577105 749.411:0 750.41436:0		461687	2769798	9244.87	9244.87	9244.87	9244.87	9244.87	9244.87	9244.87	9244.87	9244.87	2634332	1572596	1242966	2387441	2074823	2056571	1430334	3211642	2880543	108745	1685826	2538326	2517173	2562151	2798524	3100854	2629964	1571250	9244.87	9244.87	283126	9244.87	9244.87	9244.87	9244.87	124691	9244.87	9244.87	9244.87	9244.87	9244.87	1849624
2-[3-[(E)-6-acetyloxy-2-hydroxy-6-methyl-3-oxohept-4-en-2-yl]-6-(carboxymethyl)-2-hydroxy-3a,5a,9b-trimethyl-5-oxo-2,3,4,6,9,9a-hexahydro-1H-cyclopenta[a]naphthalen-7-yl]-2-methylpropanoic acid	608.372	[M+H]+	608.343	84	608.37244:3555094 609.37579:1251606 610.37915:285617		5402014	3119802	4571605	4250815	4269942	4421592	4363454	4705227	4168003	4213680	4827472	4461102	5990253	2859101	4552684	5751690	5604045	2841395	5331406	16544947	2529255	2945911	6386794	4547634	3446858	7257092	12852801	8657066	2800950	5184448	12481729	5260382	12976220	5079150	5656393	5214884	12700945	6241942	9209184	14742219	5059264	5129081	3206979
2-[3-[2-(1,3-benzodioxol-5-yl)-7-methoxy-1-benzofuran-5-yl]-3-hydroxypropoxy]-6-(hydroxymethyl)oxane-3,4,5-triol	522.194	[M+NH4]+	522.195	99.9	522.19366:16433418 523.19701:3497858 524.20037:928982		250582	7589302	163208	231829	172584	123723	118580	132885	4019	6880	8089	1878830	512331	15197700	23037520	45103816	34426	168241	219998	87566544	308345	10790394	8541012	17118100	5790176	15506975	1726450	549071	307743	1062068	2972702	281666	1231374	1131893	1274597	1212332	251109	270830	273357	1080808	1059928	1078779	458168
2-[4-[3-[3,4-dihydroxy-4-(hydroxymethyl)oxolan-2-yl]oxy-4,5-dihydroxy-6-(hydroxymethyl)oxan-2-yl]oxyphenyl]-7-hydroxy-2,3-dihydrochromen-4-one	573.257	[M+2H]2+	573.257	100	573.2569:493443 574.26025:546340 575.26361:312953		390255	154904	3953.04	3953.04	3953.04	3953.04	3953.04	3953.04	3953.04	3953.04	3953.04	406533	253360	102937	104827	3953.04	253798	369765	3953.04	50006	951675	81749	271649	147846	195415	55296	51844	156290	808764	3953.04	43811	709288	3953.04	39530	3953.04	3953.04	3953.04	3953.04	3953.04	3953.04	3953.04	3953.04	665069
2-[4a-methyl-8-methylidene-4-(3-methylpentanoyloxy)-1,2,3,4,5,6,7,8a-octahydronaphthalen-2-yl]prop-2-enoic acid	371.22	[M+H]+	371.219	100	371.21976:285859 372.22311:53840 373.22647:257258		1316979	761597	609106	615545	561673	617193	581518	610805	613736	500694	525689	1093817	1469102	507053	940569	400759	1343232	686156	1179364	1078058	523595	729415	1441530	930336	899823	1207063	924655	1879508	815416	44267	21771	1313848	13597	95551	30818	35067	17383	42889	33189	38976	85476	52491	850269
2-[5-[2-[2-[5-(2-hydroxypropyl)oxolan-2-yl]propanoyloxy]propyl]oxolan-2-yl]propanoic acid	425.186	[M+Na]+	425.186	100	425.18607:12951698 426.18942:3766394 427.19278:2657229		52768508	53746276	60167356	100459264	55647668	59067168	55711460	60658444	59450160	63580352	63141940	49281916	45060736	44834896	49817188	56546956	57474800	55948124	57214676	67310608	41808888	57354844	48018632	46641220	51830624	44488692	54326668	58761424	53054444	67988560	63398728	42982556	62957576	123252376	64666060	65488768	65302596	61131600	66010668	63349352	68406256	63111372	40906196
2-Acetylacteoside	689.197	[M+H]+	689.2	99.8	689.19678:3222956 690.20013:1050755 691.20349:234969		2150	568162	26752	40933	33206	17981	21216	24535	622	1022	1839	118052	9498	1032472	1804433	3805867	100	8190	10230	11922214	3062	784442	705881	1270827	450418	1175214	210095	46408	22217	751367	527196	2221	620500	379975	309524	424492	50354	51742	54252	466835	644050	592462	8062
2-amino-10-methanesulfinyldecanoic acid	250.147	[M+H]+	250.148	100	250.14722:381752 251.15057:682893 252.15393:45740		1691517	1650753	1163910	1407750	1164453	1374674	879511	1378742	1033765	1621736	542588	1785044	1801495	1982878	1772389	1422842	1398176	1813802	1769568	1443962	987890	1857476	1929944	1533238	2029945	1458549	1674210	1803678	1639415	1881589	1865684	1675077	1904142	1929269	1835480	1710201	1996725	1744797	2260179	1660919	1784454	1747847	2046204
2-amino-5-[2-[[2,3-dihydroxy-2-(1-hydroxyethyl)butanoyl]oxymethyl]-4-hydroxyanilino]-5-oxopentanoic acid	437.116	[M+H]+	437.117	100	437.11581:195846 438.11916:29324 439.12252:73438		229260	230862	20533	12539	5746	26347	15213	11486	16925	11119	10590	249498	285957	238260	175479	24846	530506	384858	535100	75804	383861	182213	193143	208639	257555	243805	122509	437842	338859	6477	13435	280666	15379	6422	10028	20969	17650	24968	16947	21546	10283	6526	337560
2-Amino-N-cyclohexyl-N-methylbenzenesulfonamide	269.133	[M+H]+	269.132	100	269.13266:935172 270.13601:174088 271.13937:544286		2232477	4957870	5145182	5454566	4619868	3847245	4086033	5440008	4992577	4525886	4583021	2231738	2064804	5492958	4118413	4477518	1815884	2806180	3156913	5029544	4690572	5029120	4933505	5714792	1845199	4464748	5807446	2181158	2250564	5403838	5914643	1820764	5301532	6055258	5489475	5562442	5705844	5629098	5561485	5178420	5307592	4559764	2100884
2-benzyl-9-(3,6-dioxocyclohexa-1,4-dien-1-yl)-2,3,7,8-tetrahydro-1H-pyrido[1,2-a]pyrazine-1,4(6H)-dione	385.12	[M+H]+	385.12	100	385.11972:223944 386.12307:61133 387.12643:15551		737975	1159274	762850	754147	710831	803737	711773	798981	749109	879338	794660	958499	1131771	1327537	970008	1464291	783795	1092162	749985	1204204	906689	1127318	886166	1388859	900144	1061091	1417280	1299805	1353692	751881	765045	851465	744823	627650	800437	353330	710003	739739	684710	827981	368106	670007	913079
2-decyl-3-hydroxypentanedioic acid	306.222	[M+Na]+	306.227	99.4	306.22195:2005384 307.2253:725215 308.22866:925380		15277968	9434498	4553683	4722960	4747929	5504654	4908412	4908238	4699652	4598441	4672408	10984133	10195605	11886976	11900769	11068819	10582875	9150387	10445480	7463056	13263039	10743784	10198831	9837293	10752796	10220745	9157343	8405663	8696427	7838922	9784234	15564685	9759362	9587011	10290116	11267383	10562664	9462721	9634999	8413102	9585919	9209211	14707432
2-Ethylhexyl diphenyl phosphate	363.173	[M+H]+	363.172	100	363.1727:17371630 364.17605:4114420 365.17941:730128		116802976	122282560	115898072	120767952	116701936	95645992	123266944	125535376	119355976	121099776	120452760	114085600	123365352	97767896	112475984	77488112	113428352	116887848	112712240	81111288	121095520	120564928	115190024	121292424	114652288	112564360	93084632	118894032	117259072	116506800	129761680	113432968	108345776	123375696	133423640	123717760	124413904	133213640	134496304	130812416	130848688	126162928	146047280
2-hydroxy-4-methoxy-3,5-bis(3-methylbut-2-enyl)-6-(2-phenylethyl)benzoic acid	447.19	[M+H]+	447.193	99.8	447.19028:4162206 448.19363:1327401 449.19699:193454		6618090	3865442	2113154	2279140	1723897	2366809	2447010	2515174	2226498	2236644	1868066	4966817	5620403	5462724	5399772	3008626	2067383	4426925	445062	3500450	8101579	4899840	4899659	4451628	5248728	5067543	2058571	2024162	5119032	1063597	1722202	7391023	1307280	1602873	1530240	1121276	1048388	840998	1279373	1010918	999550	851659	7148006
2-Hydroxy-5 (6)Epoxy-Tetrahydrocaryophyllene	277.161	[M+2H]2+	277.156	99.7	277.16052:80507184 278.16387:4427928 279.16723:172743		82345968	137218800	252516	224350	179986	233542	320963	377494	342007	161589	225801	110681392	87798376	65174864	77218664	134763168	6559481	5490320	5350887	481470496	83981568	186767840	183011088	76001152	43134520	64960352	16093658	6317182	3601084	6295994	7699476	133156544	8380901	2749515	4220510	3400761	589705	431374	748913	6616160	5831131	8393087	31315094
2-morpholino-7H-naphtho[1,2,3-de]quinolin-7-one	317.13	[M+Na]+	317.13	100	317.12964:7008702 318.13299:1275233 319.13635:625240		28835592	28255472	29278258	28739550	27891692	27800694	31120282	29039980	31475398	27809820	29564158	28418812	26336268	26950272	29918222	29635340	29679266	28370780	29304608	28712906	26285422	28834174	29313494	28173460	28828080	28591548	30349254	29779780	29096564	31350908	32605424	27175402	30271206	28879908	30656140	29782914	30569630	30845066	29940332	29912560	29488286	30453874	27023658
2-nonylquinoline-3,4-diol:Series 3 HAQ C9	288.198	[M+H]+	288.197	100	288.19812:525068 289.20147:280728 290.20483:166717		243330	319777	373366	387682	426785	361854	419784	395280	355610	364759	344323	214286	237692	321508	265737	199065	245030	284430	216515	542779	275640	285492	273900	346202	255961	312307	348780	302446	276091	490691	461505	252779	441363	363438	354570	404149	388728	403546	367272	457194	500675	484681	206944
2,2'-Dibenzoylaminodiphenyl disulfide	457.102	[M+H]+	457.104	100	457.10236:892866 458.10571:185187 459.10907:20414		333.454	35130	51115	93956	87434	67389	70285	81883	46081	66058	25012	21604	3335	156633	220044	458769	27781	42717	43379	739512	333.454	59608	80833	221466	79934	127394	640406	174649	112375	167582	159495	333.454	169668	182553	112477	138754	184728	182319	180571	117232	155501	208536	6424
2,3-dihydromicrocolin A	772.601	[M+H]+	772.65	61.4	772.60065:3582754 773.604:1692987 774.60736:0		3309922	8758909	3314383	1818576	2662414	6033348	4843600	5026846	8213214	5432696	4147834	9636580	5246687	10542221	5218923	6995214	2504326	2648414	12002689	6985138	253639	4377406	2417805	8519722	3940279	9334747	8851671	4984664	3966404	4972954	6335072	13016905	2254720	5147828	2320425	1206015	3012543	410982	1905481	2131500	3476959	6704788	6429696
2,3-dihydroxypropyl stearate	359.332	[M+H]+	359.32	97.3	359.3316:720233 360.33495:139544 361.33831:0		73307	26875	115141	161344	110949	107278	70278	87336	65078	69226	35026	26754	123181	48513	146418	202809	182463	119962	54719	1107421	40244	205818	88777	468492	96333	229124	1382076	288069	471106	342912	405070	123676	265343	380577	326476	234563	156841	259910	330174	131047	122289	91523	114286
2,4-bis(3-methylbut-2-enyl)-5-(2-phenylethyl)benzene-1,3-diol	368.258	[M+NH4]+	368.258	100	368.25821:847550 369.26156:277003 370.26492:355352		5631066	5470448	5361454	5487084	4596138	5074066	5263998	4935022	4904994	5047987	5495138	5254611	5244867	5464368	5149886	4953982	5446396	5350112	5517180	5201858	5845830	5480997	5629908	5609189	5212392	5306616	5589630	5589215	5310174	5896753	6167568	5477280	5528554	5685458	5774685	5976942	5622900	5577380	5801836	5819212	6173230	6182346	5543166
2,5,8-trihydroxy-3-methyl-6,7-bis(((2S,3R,4S,5S,6R)-3,4,5-trihydroxy-6-(hydroxymethyl)tetrahydro-2H-pyran-2-yl)thio)naphthalene-1,4-dione	609.052	[M+Na]+	609.09	74.7	609.05188:196039 610.05523:60642 611.05859:0		778836	229094	640.485	640.485	640.485	640.485	640.485	640.485	640.485	640.485	640.485	286174	471709	316772	201107	22854	640.485	640.485	15900	640.485	425214	384660	595787	106404	478224	259675	640.485	17488	640.485	640.485	640.485	520346	640.485	640.485	640.485	640.485	640.485	640.485	640.485	640.485	640.485	640.485	390103
2,7,7,11,15,17-hexamethyl-18-methylidene-5,13,16-trioxo-6,14-dioxatetracyclo[9.8.0.0?,?.0??,??]nonadec-3-en-10-yl acetate	481.211	[M+H]+	481.22	98.4	481.21066:1100269 482.21401:242930 483.21737:118264		3490774	4898174	5274076	4782282	4315202	5222116	5245795	4390198	2827893	5165857	5568208	1944226	1588401	4681034	3863248	5080674	4195370	5263478	4605847	4124603	4559114	3943231	3641200	2037597	1922715	2509216	2738694	1471463	5309746	5364039	4993720	1632141	4499590	4948000	4816660	5068032	5342044	3888092	2285776	1457873	5884986	4719502	1629952
2'-Deoxyguanosine monohydrate	268.258	[M+H]+	268.29	81.3	268.25781:35995332 269.26116:7765979 270.26452:675400		62643672	48814780	37757728	37874052	48553684	62282524	31802864	32041458	29606656	24072986	29191774	56106848	56193276	53463352	36428304	14211061	63579532	43330456	39541632	12427667	67039640	60803888	45692592	29194726	52168712	44578580	15764128	50769480	90226784	16123807	21094054	47890208	16390466	8936069	32509020	13512211	19546246	10448050	30673984	25434990	7171212	7647265	49738548
2'-Deoxyinosine	253.248	[M+H]+	253.26	97	253.2477:2763631 254.25105:633314 255.25441:881139		3882312	5263420	6020184	6253050	6237788	6621104	5397208	6418286	4025688	6244213	6278323	5354767	7753436	5980276	8033183	8093154	6381314	7065722	8445817	9952263	5758836	6489494	6116717	6164198	7148722	5748036	10342838	7239172	9661753	7359149	7968816	4614968	8707987	5864871	6788686	11157097	10711279	9152691	8029118	7143068	6764537	7968300	7993056
2'-O-Methyl-5-methyluridine	273.105	[M+Na]+	273.107	99.9	273.10468:835729 274.10803:1190386 275.11139:144583		3196211	3097660	2171910	2298435	2198623	2526707	2115466	2677154	2099136	2389562	2385772	3190915	3361121	3285242	3556930	2835738	3162962	3484440	3160525	3023230	3209246	3510927	3522014	3403230	3268227	3241662	2590463	2935982	3308368	2887729	3373315	3629480	2830838	2909952	3137839	3118048	2771428	3030696	2987990	3045020	2648887	2774946	3329020
2'-O-Methyluridine	259.091	[M+H]+	259.092	100	259.09137:930022 260.09472:361556 261.09808:226179		5129606	3564659	1316522	1261379	1339846	1423662	1251036	1251666	1268421	1219185	1299833	4817124	4180081	4843762	3320576	1859239	5426416	5041238	3252936	3577646	5541228	3556235	4689082	4421880	4904820	3434942	3881102	4634058	4691703	1504892	1482256	4939145	1399500	1439975	1507839	1359982	1443043	1353744	1452136	1368913	1398484	1340879	5163592
2',3-Dihydroxy-4,4',6'-Trimethoxychalcone	331.182	[M+Na]+	331.178	99.7	331.18216:4801824 332.18551:1175128 333.18887:306142		27047618	23405192	24321944	22533778	24831928	22136884	23612840	22232664	19820294	21217016	23010222	20585562	20867530	25583772	32639444	28855648	21696442	29594422	31556472	23586282	23005408	25472436	24183954	25518776	25150706	27983092	30326322	24082154	27888808	31887068	27547868	26190428	22940398	25497812	29759252	28284404	30985060	30839544	24620564	24832744	28875022	29310632	19857258
2(5H)-Furanone, 4-(2-hydroxy-4-methoxyphenyl)-5-[(4-hydroxyphenyl)methyl]-	313.101	[M+H]+	313.107	70.4	313.10074:1362435 314.10409:420943 315.10745:153950	49.50317:0 49.50333:0 49.5035:0 49.50366:0 50.67072:0 50.67089:0 50.67106:0 50.67123:0 50.6714:161 50.67157:305 50.67174:376 50.67191:334 50.67209:211 50.67225:0 50.67242:0 50.6726:0 50.67277:0 51.07451:0 51.07468:0 51.07486:0 51.07503:0 51.0752:132 51.07538:305 51.07555:416 51.07572:385 51.0759:239 51.07605:0 51.07623:0 51.0764:0 51.07657:0 53.00069:0 53.00087:0 53.00105:0 53.00124:0 53.00142:11…	9327175	8175619	8320746	9174977	8362407	8645414	8894019	8927656	8350522	8316531	8617495	7877036	10578814	8431502	7847148	4541964	9044182	8163151	9735126	5822498	10275391	8864353	8290920	7851190	10129344	8948552	5235701	9042747	8576043	5686904	5373068	9041391	5728362	5336917	7159841	5473169	6657070	6110134	6624904	6946062	5175306	5346292	9299230
21-hydroxy-10-methoxy-1,4,14,19,19-pentamethyl-2,7,18-trioxapentacyclo[11.9.0.0?,??.0?,?.0??,??]docosa-3(11),4,9-triene-8,17-dione	445.228	[M+H]+	445.222	99.2	445.22824:1302869 446.23159:374321 447.23495:291199		460704	1405697	269201	304151	306474	343750	384622	387710	319218	241481	256585	848636	945689	1602574	2362725	3237242	444472	655931	518653	3145685	658203	1349621	734826	2353205	816376	1671775	2073805	832654	576334	219854	317197	518081	255132	384155	509623	355105	584420	542084	645904	359419	237510	249386	714409
22-Hydoxy-2-hopen-1-one	441.397	[M+H]+	441.373	88.7	441.39749:158941088 442.40084:45540672 443.4042:7284340		470593280	449642848	561116480	520632576	536905472	497919712	539690240	555229440	520570912	525663776	511131456	499878592	486279712	448545152	554593792	581737856	538730496	435923488	502376128	588253568	438927936	469105664	532053504	525047328	558919488	543332672	608712640	540745920	432654944	631354432	582833472	481686528	574395200	607707200	460146528	626604416	527718240	552276352	547864512	559644992	610225984	626808128	496538592
25S-Inokosterone	481.32	[M+Na]+	481.32	100	481.3205:3639032 482.32385:1134175 483.32721:0		8019616	6799200	494998	218112	78334	155092	299447	288780	265497	224920	248304	7757536	9134055	7255410	6834990	3165174	3704329	3602672	2946321	4507606	9963118	8592495	9118334	6486730	8024063	6617136	1119189	2666206	3016307	215718	282085	9415840	285544	188034	287826	312258	94355	136637	604941	182708	495100	136203	9191091
26-Deoxycimicifugoside	659.372	[M+H]+	659.38	98.8	659.37231:94756 660.37566:0 661.37902:0		57352	606.874	105350	176512	200892	75029	71716	53787	103865	166572	58995	6069	46011	42876	114980	103306	76754	92340	38771	28928	47771	65293	164963	136901	69746	136232	67966	134935	55824	175044	62493	82805	166762	138098	197589	76626	105635	38584	54929	207714	80864	85175	108220
27-Hydroxycholesterol	403.35	[M+NH4]+	403.35	100	403.35028:246275 404.35363:0 405.35699:105424		215233	341706	59927	2794.35	2794.35	2794.35	2794.35	2794.35	48330	2794.35	2794.35	187802	114881	30845	119237	83317	69776	207380	197031	309426	135938	59978	118599	155763	151697	168781	279196	91630	72550	184959	61926	398190	2794.35	2794.35	79735	27943	2794.35	69511	2794.35	62114	47453	2794.35	112266
3-(2-((7H-purin-6-yl)amino)ethyl)-2-methyl-4-oxo-3,4,5,6-tetrahydro-2H-2,6-methanobenzo[g][1,3]oxazocine-5-carboxamide	408.194	[M+ACN+H]+	408.19	99.7	408.19397:1167436 409.19732:638884 410.20068:0		5794468	3007888	4508916	5284808	7351133	4085066	5608870	4758525	3189576	5494972	3832399	6257333	2801964	5347729	3131484	3174110	5321647	2510098	4793692	3940305	6686058	4796272	8359759	6399161	3410649	5658126	3754367	6288869	5526376	5856482	3950659	9405001	6439400	4077448	7581268	2843346	4844514	7756923	4809772	8223569	6560032	4411800	9143652
3-(2-hydroxy-4-methoxyphenyl)-3,4-dihydro-2H-1-benzopyran-7-ol	295.091	[M+H-H2O]+	295.09	100	295.09131:2912859 296.09466:630217 297.09802:635064		11734423	9663300	9505118	12262927	10303611	10682857	9810157	12003275	10507571	10892148	10332152	9849916	12339875	10311848	10294092	5928145	11104083	10853674	13011662	8315008	11134808	9996516	10662165	10264613	13014296	11659052	6922152	10009040	11363171	7597734	10506788	11068928	8658035	7018210	9115840	7962706	10147830	7624172	10236427	9269450	7570328	8331490	11083719
3-(2,4-dihydroxyphenyl)-7-hydroxy-6,8-bis(3-methylbut-2-enyl)-2,3-dihydrochromen-4-one	431.192	[M+H]+	431.185	99.1	431.19183:521138 432.19518:358222 433.19854:0		1821346	1525560	1421979	1218516	1422046	1123060	1709766	1167432	1300126	1274033	1086189	1706453	1312136	1729163	1758805	1000480	1653438	1979203	2067800	1883660	1834901	1456707	1809140	1652229	1618826	1560460	1576222	2101642	1795698	1709419	1939812	1405780	1966831	1948917	1636233	2214189	1938782	1731082	1699192	1890229	2548904	1615144	1957004
3-(3,3-dichloro-2-hydroxypropyl)-6,8-dimethoxyisochromen-1-one	354.986	[M+H]+	354.981	99.5	354.98642:462737 355.98977:266955 356.99313:0		77923	540117	10024	2513	15034	11.58	271	4812	728	1152	4450	270000	213696	845944	981656	1380165	87448	145065	182279	1378718	160886	586596	393145	1059840	335102	862464	669478	307792	183510	8055	37005	145619	16696	4489	6410	15748	11.58	11.58	178	812	36926	5573	212780
3-(4-chlorophenyl)-5-hydroxy-10-(5-methylfuran-2-yl)-9,10-dihydropyrano[2,3-f]chromene-4,8-dione	423.064	[M+H]+	423.06	99.6	423.06421:137238 424.06756:30093 425.07092:0		328583	279023	317425	322262	271106	260179	289122	270495	259140	254103	261309	269877	385611	277164	262907	132535	291140	262158	369383	101707	308493	311100	277499	273941	295575	343849	129422	337115	271848	144529	169209	315904	155192	122135	225185	188080	201842	167147	246361	216554	151625	128901	286416
3-(6-methoxy-1,3-benzodioxol-5-yl)-7-[(2S,3R,4S,5S,6R)-3,4,5-trihydroxy-6-(hydroxymethyl)oxan-2-yl]oxychromen-4-one	475.142	[M+H]+	475.141	100	475.14212:1028555 476.14547:280550 477.14883:538628		3859980	3774108	2530916	1788546	7453138	8332608	2216138	4907800	2863286	4296273	2853517	2453620	5324995	3758836	4630140	5731381	4659270	3506158	2286065	2443989	5466800	4455696	5281804	4353570	4255440	4871960	2983236	1890367	4685703	5578271	6422178	3185892	2724321	4518269	5195646	2931301	2029470	2869304	2942891	5184434	2312462	4841602	4966678
3-(dimethyl(3-((4R)-4-((3R,7R,12S,17R)-3,7,12-trihydroxy-10,13-dimethylhexadecahydro-1H-cyclopenta[a]phenanthren-17-yl)pentanamido)propyl)ammonio)-2-hydroxypropane-1-sulfonate	653.388	[M+H]+	653.38	98.7	653.38812:8696745 654.39147:4602182 655.39483:1027736		790669	27485126	2646298	1355359	706713	2575207	2221416	2071879	2214007	1837890	1153398	24780006	30210928	30038150	24525224	21920278	6935135	32087856	30661320	27539334	28377216	9984412	27188110	27774510	18460668	21495098	26758718	10103353	24136274	38313268	2361988	33390070	1717538	3193654	1721456	2274085	1584113	1836522	2973462	1176354	1961510	3731369	31957750
3-(Methylsulfinyl)propylglucosinolate	424.356	[M+H]+	424.35	99.3	424.35574:22064932 425.35909:17205292 426.36245:4281898		99333928	82611696	92233400	102416296	89501280	85756056	78976040	82896616	65720540	71848024	87787352	82333256	101791024	85508872	89727016	93473568	94582880	96273280	97194600	83395288	85798344	81707864	86030120	85587080	102914160	89257568	93095328	94856680	102254176	103825848	88316672	98279120	100337768	98964168	96756688	90525104	85117784	110849624	101056328	94875720	101004328	103065408	90256032
3-(myristoyloxy)palmitoyl lysine from Cohen et al Nature 549 48 53 2017	611.537	[M+H]+	611.535	99.9	611.53687:16631339 612.54022:7255044 613.54358:1670496		25442584	27083242	946121	1566261	913901	860400	1624104	398001	1875603	644018	774359	18070832	20458662	45805156	36056184	16987492	30465806	25784874	25455532	7743186	29460336	15380793	22580210	26018746	46941684	37705440	14773685	16829748	19941482	2504941	2598658	26648730	1790122	4876186	3089542	3207401	2280760	795086	3377744	4252398	1451190	1503536	44980472
3-[(1R,3S,5S,10R,11R,13R,14S,17R)-1,5,11,14-tetrahydroxy-10-(hydroxymethyl)-13-methyl-3-[(2R,3S,4S,5R,6R)-3,4,5-trihydroxy-6-methyloxan-2-yl]oxy-2,3,4,6,7,8,9,11,12,15,16,17-dodecahydro-1H-cyclopenta[a]phenanthren-17-yl]-2H-furan-5-one	607.238	[M+ACN+H]+	607.238	100	607.2384:693033 608.24175:432138 609.24511:151724		2236794	3657720	3275423	2802040	2247340	3060529	2535612	3162978	2711014	2572513	2877648	4194926	3713075	4096250	4232484	3445225	2711121	2999953	3434877	3898750	3597255	3723992	4410001	5335868	4215515	3780709	3807980	3512524	2761485	4196740	3215778	3988767	3381726	3551859	3512460	3658880	2635086	3146390	2717348	2739364	2652706	2825937	4097165
3-[(2,6-dihydroxy-3,4-dimethylphenyl)methyl]-2,4-dihydroxy-6-methylbenzaldehyde	325.101	[M+H]+	325.105	99.8	325.10147:624368 326.10482:109433 327.10818:302679		3929760	2385251	3991193	3174403	2100318	3542024	3375090	2390225	3503641	3847744	3748123	4031125	3405298	2920527	3403610	2934372	3865176	4425958	3116089	2695150	2569920	3497967	4264166	4295732	3751007	2920764	1783958	3115404	4285444	2189183	3526468	3781142	2524407	3700031	4547122	3578638	2844498	2427894	3793534	3733465	2869390	3218506	3521146
3-[(2S,3R,4S,5S,6R)-4,5-dihydroxy-6-(hydroxymethyl)-3-[(2S,3R,4S,5R,6R)-3,4,5-trihydroxy-6-(hydroxymethyl)oxan-2-yl]oxyoxan-2-yl]oxy-5-hydroxy-2-(4-hydroxyphenyl)-7-methoxychromen-4-one	663.324	[M+H]+	663.345	91.7	663.32385:2256967 664.3272:1478062 665.33056:0		5230209	4412020	1930358	1791763	2641707	1905784	2382753	2705429	2593510	1883359	2633621	5133786	3925322	4122315	5477922	3672197	3944435	4169581	5422390	3503933	4666208	3468147	4404140	4599983	4769631	4124432	4135300	3256754	3892744	3230420	2607720	6220677	2586207	2464379	2537076	2576864	2556160	2651756	2674601	2099094	3182611	2269661	4229889
3-[(Z)-5-[6-hydroxy-5,5,8a-trimethyl-2-methylidene-3-[3,4,5-trihydroxy-6-(hydroxymethyl)oxan-2-yl]oxy-3,4,4a,6,7,8-hexahydro-1H-naphthalen-1-yl]-3-methylpent-2-enoxy]-3-oxopropanoic acid	593.303	[M+H]+	593.293	98	593.30328:3742711 594.30663:1243293 595.30999:0		13285950	13384873	1614026	1241045	1609133	1859897	1927261	2037193	1302124	1553992	2134750	13892026	13591195	12650564	10434231	3753297	14779097	11054471	15815533	8321132	12810806	12287119	12269316	12112880	13965639	11319684	8865026	14844177	8879632	3321032	2554188	14497543	1134323	1571079	915114	232938	2205042	1492448	1785337	904850	1277872	1393846	13620303
3-[(Z)-heptadec-10-enyl]benzene-1,2-diol	347.299	[M+H]+	347.294	99.5	347.29944:10899242 348.30279:2664644 349.30615:848468		8196220	14173087	104818	67889	272166	280509	127974	29575	126085	230822	122928	4342928	4523124	28222300	16746860	10844229	2953492	6103015	2178757	9108852	14223639	17532196	18220494	20883294	10717347	21293518	1390755	2335061	966922	140081	54874	15947003	378556	267292	100863	194628	136626	209484	220069	244070	141397	627739	15328551
3-[3-[3,4-dihydroxy-5-(6-oxo-3H-purin-9-yl)oxolan-2-yl]propanoyl]benzoic acid	437.163	[M+H]+	437.162	100	437.16299:4155168 438.16634:1454331 439.1697:495533		9578729	11026479	891497	634960	792395	1198822	470092	705833	608086	494419	503798	10722551	10997439	12106877	11655552	9064885	8801479	9488543	7325653	8904857	8714125	11062457	10998850	12197205	11351197	12406766	7126916	9257021	7993230	682133	274795	9608977	613674	807066	822439	1157080	437940	688988	452260	507336	858390	437806	9193995
3-[4-methyl-1-(2-methylpropanoyl)-3-oxocyclohexyl]butanoic acid	291.158	[M+Na]+	291.157	100	291.1575:1973033 292.16085:1118453 293.16421:3547180		12589937	14647800	4770059	3936389	4701448	4645612	4296014	4312970	4746210	4353886	4224490	14289350	7422215	10406052	1771061	10803776	5690005	4442260	4965570	12110719	10768068	15437734	15523042	14113365	10412481	11453068	4454415	4466556	4365502	5144608	4840580	14333498	4523928	4267576	4790998	4553330	4322966	7649860	4157572	4934218	3914902	3682760	5239010
3-Acetylmesaconitine	674.019	[M+H]+	674	93.2	674.01874:391086 675.02209:2864533 676.02545:613667		1045762	836059	404130	433440	382435	227510	348119	325606	135567	309779	444476	994843	1267270	1252672	836386	959999	1106206	1043249	939262	685734	1252705	1057830	961093	599942	833950	1068593	1079042	1154861	1061459	516292	1126287	1099070	1217241	743140	1196183	905163	905666	943285	975060	904824	844953	950272	1241285
3-Didehydro-5-dehydroxyhydratoperidinin	628.339	[M+H]+	628.34	100	628.33881:818315 629.34216:0 630.34552:0		2030632	1502746	404.897	404.897	31455	404.897	404.897	404.897	404.897	404.897	404.897	1390910	2181791	1662581	1569419	304032	1050350	2114191	2230697	698950	1975214	1745098	978032	897262	1985478	1353601	425245	1893479	1014130	404.897	404.897	1778553	20533	404.897	404.897	404.897	404.897	404.897	404.897	404.897	404.897	404.897	2012551
3-Epilupeol	444.376	[M+NH4]+	444.42	67.4	444.37561:7622536 445.37896:3739488 446.38232:827342		24087138	14935486	114036	97041	99362	1895.77	1895.77	160916	173170	135139	93175	15069026	21173368	15532470	12901289	2101525	12948318	9989306	17514916	4041826	21281566	18895012	20626282	13073809	13052008	14309836	2185632	6932841	9433937	145806	39681	21776512	231342	216531	285390	255054	124219	136144	129410	111962	124553	126400	18149334
3-hydroxy-2-[[1-[2-[(4-hydroxybenzoyl)amino]-3-methylbutanoyl]pyrrolidine-2-carbonyl]amino]benzoic acid	487.22	[M+Na]+	487.219	100	487.22015:12450769 488.2235:3861293 489.22686:828924		53442868	55015468	49083252	53059608	54097428	52719736	52720772	53243848	51824160	56544204	55152412	54084292	53030904	58159804	55191400	54289052	54745372	56867720	55273104	56748540	53571876	56149420	57546836	59273612	55322060	54460768	52921692	56898544	56937824	58511140	58833444	51780040	54290476	58971004	59829856	61752260	58129640	55049148	59748048	58994800	64358060	59788164	54831936
3-Iodopropynyl butylcarbamate	281.988	[M+H]+	281.999	97.9	281.98822:1621591 282.99157:243425 283.99493:327545		3458	137697	410531	372453	399208	359701	289373	279814	76734	93042	94404	38234	8051	341749	622172	1525394	16744	100815	92507	2016846	4833	204316	153970	505334	114169	393484	1802276	397782	180223	1208900	1069288	4343	1123082	757195	734858	773301	519823	479150	416540	989797	1190339	1182304	5620
3-methoxy-2-(3-methylbut-2-enyl)-5-pentylphenol	280.258	[M+H]+	280.227	82.2	280.25836:482185216 281.26171:98377016 282.26507:11835092		959142016	746521728	563720448	558870016	675519808	879714176	503485824	508885888	448573664	401533536	412665696	795421440	841878848	785515648	537534016	244775296	832074816	628499456	553214144	259427456	1016837952	936794048	721274368	427520000	694990080	655996928	267107552	732624896	1185106944	247314512	339060544	754617280	271448320	179531296	500210528	237292544	331722368	215783520	528972000	419305152	169473680	113886088	724686528
3-Methyluridine	259.08	[M+H]+	259.083	99.9	259.08023:427038 260.08358:46048 261.08694:164498		1509963	1462967	1280141	2000380	1662238	1599012	1380717	1401075	1310275	1963884	1815627	1764537	1554084	1427591	1600138	1347663	1682423	2045873	1702003	1339669	1639572	1787812	1529912	1315097	1534900	1599012	1390833	1613970	1685136	1679076	1278262	2008276	1529930	1490521	1839162	1204956	1610650	1735629	1666884	1483449	1166184	1200934	1356858
3-O-methylfunicone	427.067	[M+H]+	427.079	97.3	427.06738:2009408 428.07073:300174 429.07409:100409		351741	3319855	34416	25748	37719	25156	16423	26182	293.135	293.135	293.135	1237042	621564	5146064	6481828	9057007	53472	136661	171606	5685094	449113	3815005	3299057	5426966	2537463	5108660	694049	298198	193197	412824	343657	428022	323778	125261	397494	127446	32220	10493	16091	190207	434824	471951	531966
3-oxo-C9-HSL	256.149	[M+H]+	256.154	99.5	256.14917:1379074 257.15252:616555 258.15588:323226		11037068	11685384	7605096	8185468	7874722	7594798	7556108	7662057	7554590	7475955	7407174	11926433	11886060	11840717	11398552	10161607	12776394	12061656	12116005	9773708	11720744	11091985	12305717	10991318	11782005	11390641	11006978	11191519	10759794	10128531	9969096	11591114	9781327	10203186	10200780	10274048	10554947	9789067	10246641	9962296	9881096	10081668	11496652
3,15-dibenzyl-1,4,12-trimethyl-1,4,7,10,13-pentazacyclopentadecane-2,5,8,11,14-pentone	525.26	[M+H]+	525.282	90.6	525.25977:369260 526.26312:772914 527.26648:0		144743	267180	343462	321302	449077	375434	240369	129524	279033	385547	225208	160880	108109	116198	220040	121227	134068	133486	96671	8501.64	130941	422444	124611	120267	8501.64	272693	277862	392693	132773	384063	358786	8501.64	561851	130107	281371	232067	279883	104749	111655	100337	723331	262512	219838
3,4-Dihydrospirilloxanthin	598.529	[M+H]+	598.48	61.8	598.52905:1862936 599.5324:723396 600.53576:549582		4804146	5612242	2924615	2727462	2546722	2077208	4932431	2622606	2503734	1643878	3510488	5771825	7231970	4952096	5397330	4089788	5881644	4199794	5817717	5364324	6142624	6411006	4849600	5218410	5507237	6785702	4705254	5056636	5969906	3624980	5776243	4696701	4148202	4230306	2760038	4580784	3921340	3775186	4478456	3627620	2705035	2883423	4228946
3,4-DIMETHOXYDALBERGIONE	323.165	[M+2H]2+	323.165	100	323.1647:17446916 324.16805:1135548 325.17141:176382		8988408	16065065	1694951	449624	842707	943526	1001279	1536142	760263	863853	1073710	13261307	10878071	15560219	27831366	39843976	2806681	1144696	1963790	82084320	9671071	26972258	16791276	20720764	10881835	18555762	2574256	1193876	1722484	6699485	5402912	10823282	5164504	3248448	5117666	3550654	1400780	596267	1232419	3616711	6055182	7725137	5755524
3,4',5,6,7-Pentamethoxyflavone	373.324	[M+H]+	373.345	91.8	373.32446:23318254 374.32781:4882584 375.33117:3079771		59980964	105933232	70358952	66472328	72110168	39868776	67746608	70384488	37801384	55009848	64786648	106329080	110283664	112456752	105426952	84538336	71259488	120672736	98986328	118334352	118219680	114999840	105535280	115249560	118339128	115349976	74556592	104742544	99701496	109829832	112204600	104847440	113968752	105329544	112438032	118317496	108281632	103900880	108267896	110355072	111910536	102577112	91164488
3,6-dibenzyl-9-[(2,3-diamino-1,2-dihydroindol-3-yl)methyl]-1,4,7-triazonane-2,5,8-trione	551.216	[M+Na]+	551.217	100	551.21631:1997180 552.21966:680263 553.22302:205194		8288227	8130052	10130824	10386719	10764187	10666293	10709895	10633541	10619770	10465099	10523954	8003440	8246662	8359518	8504442	9337609	8797916	8457296	8830803	9522076	8174902	8481097	8882234	8807453	8890722	8586326	9761793	9105198	8394210	11518713	11364041	8162994	11330500	11069861	10872484	11559017	11777388	11757027	10940947	11836934	11691063	11672211	8352490
3,6-dibromo-purpurogallin	376.842	[M+H]+	376.87	85.4	376.84195:1091243 377.8453:122267 378.84866:1181781		67529	86381	624757	745394	702548	702675	72735	579678	646009	748692	614155	33215	31299	130825	336222	705675	43161	55049	29378	1273762	52825	66629	47962	279463	91723	166043	740278	56132	33347	1045075	198531	83630	1276084	1416748	1151250	1297907	229456	197176	227757	953562	167078	1223312	36924
3,6,9,12-Tetraoxatetracosan-1-ol	363.303	[M+H]+	363.31	98.8	363.30267:7483590 364.30602:2809563 365.30938:0		26354384	23427720	31429318	31422726	29988304	27476018	30526460	29657144	31967422	30050022	31976110	25091326	18303400	22067880	29756788	24323364	26672856	22532754	24584200	28806444	21800556	24843840	24823152	25930644	26685998	18383664	25382312	25169662	18857130	25079018	25230294	22802542	28035948	28146926	22600296	28336262	26982220	27981062	27468760	27787602	29751266	26164046	25815344
3,7-Dihydroxyflavone	255.118	[M+H]+	255.12	99.9	255.11813:1233702 256.12148:338607 257.12484:4050798		1355898	1125681	3269136	2833225	2429640	3325417	2449749	3314849	3803778	2471826	2059190	1486265	1559568	1593694	1438766	2301496	1119188	1611316	1355514	2485178	1197216	1664116	1602937	1659136	769661	933928	1784280	1043318	1287569	2325143	1850411	1608187	2189321	2527292	2571208	2756640	2120131	3341069	1962796	1493799	3407259	3689571	1320093
3,8-dihydroxy-7,14-dimethoxy-17-methyl-12,16,21-trioxapentacyclo[15.3.1.0?,??.0?,??.0?,??]henicosa-2,4(13),6,8,10,14-hexaen-5-one	401.176	[M+H]+	401.176	100	401.17563:316937 402.17898:0 403.18234:345698		184236	7582.88	141221	7582.88	294955	291383	221576	180400	180023	84562	98521	7582.88	7582.88	93818	7582.88	262383	202807	194382	180056	115226	134577	7582.88	122953	108430	107481	205977	7582.88	319569	7582.88	100001	327405	7582.88	305169	98149	106072	193107	144400	123635	93602	115758	87930	211233	7582.88
3,9-dihydroxy-6H-[1]benzofuro[3,2-c]chromen-6-one	291.021	[M+H]+	291.03	98.3	291.02075:372163 292.0241:29050 293.02746:33904		807849	692092	443.514	5285	443.514	443.514	443.514	443.514	7006	443.514	443.514	815269	808539	593692	516565	147479	256598	279728	240218	345941	951075	766082	873121	488108	713164	504791	117087	293301	302615	443.514	443.514	863204	443.514	443.514	443.514	443.514	443.514	443.514	443.514	443.514	443.514	443.514	746329
3'-O-Methylluteolin 6-C-glucoside	463.018	[M+H]+	463	93.7	463.01804:556695 464.02139:57896 465.02475:55090		179.048	50417	35566	47798	94177	16771	58656	18435	2919	179.048	3851	9748	179.048	180678	257891	543277	179.048	3319	10475	533630	179.048	96384	63795	189825	47258	204176	526872	135393	74128	9270	48794	179.048	56990	30055	30918	20856	179.048	179.048	179.048	10448	11518	14983	179.048
3a,5a,5b,8,8,11a-hexamethyl-1-(prop-1-en-2-yl)octadecahydro-1H-cyclopenta[a]chrysen-9(5bH)-one	447.35	[M+H]+	447.36	97.8	447.34955:3770522 448.3529:1387809 449.35626:259543		8003283	5352491	97192	177956	21762	149623	94760	85248	38744	79303	24581	7977374	7053257	8168089	7166556	3538358	6270291	9632394	2917141	3682763	13494394	6560210	6667174	6828936	6038533	6943202	3906076	6173940	12891294	124793	35416	11137346	184037	95572	38272	84209	191014	119275	125503	52862	30001	122343	11049425
3alpha-ACETOXYDIHYDRODEOXYGEDUNIN	513.296	[M+H]+	513.285	97.4	513.29614:728802 514.29949:256735 515.30285:43604		1714	38644	78673	93673	81343	125782	119958	148984	112190	89198	81758	17286	9913	177929	295838	663541	146551	159186	89865	472774	3711	163348	92970	320400	172195	322449	604557	327400	228782	123409	75993	13810	67337	97623	126271	82247	158555	149570	131697	17506	35483	17255	13941
3Alpha-Hydroxy-3-Deoxyangolensic Acid Methyl Ester	473.206	[M+H]+	473.205	100	473.20593:467857 474.20928:198067 475.21264:191765		2598130	2131961	2641302	3039325	2675848	2774158	2633022	2570382	2412955	3062958	2199396	1532436	2022934	2080849	1788948	1841529	1799499	2411829	2267152	2703481	2846302	2221270	2493460	1934989	2134274	2439093	2412380	2879070	2964897	3141787	2506595	2693292	2420355	2666458	2495568	2561197	2452936	1983110	2843666	2587295	3108546	2787419	1624922
3Beta-Hydroxy-23,24-Bisnorchol-5-Enic Acid	385.306	[M+H]+	385.28	87.3	385.30609:23397700 386.30944:2920876 387.3128:5920799		18932844	53857116	20526880	14004098	17234940	22449042	19316862	24985820	20650702	19263722	20228690	21640636	26148024	53549772	23980964	32872978	25517674	54330812	30528720	17788370	19746138	55649288	22074428	26189768	26658150	24569888	27438294	21939262	65259924	26484708	19606896	19623112	17933422	20346976	65584220	15630707	19436466	20277716	18367850	16570581	15759299	16007423	28803322
4-((11aS)-1,3-dioxo-5-(p-tolyl)-11,11a-dihydro-1H-imidazo[1',5':1,6]pyrido[3,4-b]indol-2(3H,5H,6H)-yl)-N-phenethylbenzamide	577.207	[M+H]+	577.22	96.8	577.20715:1249497 578.2105:328098 579.21386:1316365		6802572	7732047	7602628	7530814	7572423	7325178	9368438	8987052	5443260	7343720	4818240	6291226	6231886	7570463	6153966	7971798	6921746	8932882	6994369	8048306	4170682	8436897	7226429	6575898	6419584	6911634	7234612	7581195	7330254	10645797	7189154	6798086	7218250	7648376	8765041	8338735	7095019	6380595	6812727	7145598	8438296	7294434	5630566
4-((9S,10R,17S)-10-((E)-(decylimino)methyl)-3-(((2R,4S,5S,6R)-4,5-dihydroxy-6-methyltetrahydro-2H-pyran-2-yl)oxy)-5,14-dihydroxy-13-methylhexadecahydro-1H-cyclopenta[a]phenanthren-17-yl)furan-2(5H)-one	674.492	[M+H]+	674.46	81.7	674.49182:8560039 675.49517:3187601 676.49853:918425		30287964	29686934	23324438	29680736	29133134	32865388	30723148	29779036	29093522	30327962	24613684	31924252	29867176	31060242	31913534	32682712	32036816	29090284	30202516	29070420	32234874	33443306	29037434	33094514	33356300	30045678	31826156	34349260	33108590	34422100	33666640	31484530	32220858	31524690	34853960	35044188	34044320	30490246	31477838	32840082	30457632	33048172	28338762
4-((9S,13R)-10-((E)-((2,2-dimethoxyethyl)imino)methyl)-3,5,14-trihydroxy-13-methylhexadecahydro-1H-cyclopenta[a]phenanthren-17-yl)furan-2(5H)-one	514.271	[M+H]+	514.27	100	514.27087:3277926 515.27422:2215093 516.27758:499677		14431968	14818955	13840459	13991318	14072970	13891809	13936398	13714857	13689817	13423257	14166676	10495663	15807808	16502333	14819289	15596557	14618189	14286408	16116293	15328948	15083630	15295336	15394335	17077908	15552835	15520777	15340262	15061436	15080754	16038630	16107134	15693592	16194761	17224310	16147257	15815754	16338571	15376594	14651120	16281190	14929460	15327914	16353002
4-((9S)-3,5,14-trihydroxy-10-((E)-((1-hydroxybutan-2-yl)imino)methyl)-13-methylhexadecahydro-1H-cyclopenta[a]phenanthren-17-yl)furan-2(5H)-one	476.298	[M+NH4]+	476.3	99.9	476.29831:3506253 477.30166:724649 478.30502:157676		14502554	6763446	58571	71832	44534	40426	62638	42734	80518	57699	37316	10590509	15836424	6016536	9220528	49391	13702317	6400733	13222970	20680	6340498	6472184	15186640	9164083	8200594	14622080	117477	18716100	6472046	85246	103899	14523222	108772	46509	71604	109617	111808	63137	89226	163941	41522	77683	8040766
4-(2-Nitroethyl)phenyl 6-O-?-D-xylopyranosyl-?-D-glucopyranoside	479.183	[M+Na]+	479.186	99.8	479.18262:305263 480.18597:74203 481.18933:106928		1404712	1250671	344588	237681	290368	386896	414235	391296	341904	231116	467416	1677084	1613769	1736670	1558145	996983	1446946	1736090	1013646	1167964	2036443	1908515	1797163	1796082	1559984	1573217	1253881	1442385	1653799	514990	284838	2050944	326792	343462	434707	478741	473689	173927	366744	355048	343727	490673	1490671
4-(3-(((2R,4S,5S,6R)-4,5-dihydroxy-6-methyltetrahydro-2H-pyran-2-yl)oxy)-10-((E)-((4-fluorophenethyl)imino)methyl)-5,14-dihydroxy-13-methylhexadecahydro-1H-cyclopenta[a]phenanthren-17-yl)furan-2(5H)-one	678.349	[M+H]+	678.34	98.5	678.34863:820910 679.35198:225647 680.35534:0		832456	1489351	1889994	1511622	1331773	1612279	2054109	1712716	1059247	1510849	1273248	1408934	1436146	1462182	985623	1511627	1447779	859032	1144846	1455736	1291115	948318	977604	689968	1243250	807087	1266282	1093381	1542604	1168077	1249107	1102252	2041682	1421763	937395	1431437	1005073	1950674	2304638	1572526	1724061	1130919	1011584
4-(3-(((2R,4S,5S,6R)-4,5-dihydroxy-6-methyltetrahydro-2H-pyran-2-yl)oxy)-5,14-dihydroxy-13-methyl-10-((E)-((pyridin-3-ylmethyl)imino)methyl)hexadecahydro-1H-cyclopenta[a]phenanthren-17-yl)furan-2(5H)-one	625.344	[M+H]+	625.34	99.7	625.34357:1990943 626.34692:574898 627.35028:235862		6073867	6341372	3640381	3026898	3418257	3052044	3319067	3107320	2761572	3170076	2860266	5740898	5770033	6029220	6307099	5891866	5811302	6712072	7076900	5925796	5656928	5548658	5825801	5999810	5950546	6036212	5685243	5841549	6224694	5289371	4010009	6920350	3766625	3423902	4049400	3461344	2820193	3281682	3861643	3485124	3163286	3371549	5419134
4-(3,4-dihydroxyphenyl)-6,7-dihydroxynaphthalene-2-carboxylic acid	350.981	[M+Na]+	351.027	65.5	350.98053:13779803 351.98388:1214661 352.98724:4796559		64740224	65126224	65228708	63534040	63560572	61507836	69623736	64578312	66618068	61588596	64976796	64929944	58892988	61647108	69044480	70068704	67745088	66478984	66096556	70366344	60026348	67164416	65156992	66221060	67023080	65842328	71335928	70994392	66136312	72416352	72189192	62540192	72394640	68772368	71609448	68188432	70610696	69154584	69855648	71147776	71384728	70863840	62077624
4-(Methylsulfinyl)but-3-enylglucosinolate	473.947	[M+ACN+H]+	473.996	61.1	473.94681:845483 474.95016:210571 475.95352:178377		76.8345	26095	137434	147300	160223	104751	109260	116562	76.8345	76.8345	76.8345	6424	76.8345	104955	148884	467913	76.8345	31178	14801	497661	76.8345	51668	44224	126954	29370	111711	541911	90743	57904	597030	603861	76.8345	609896	784792	617647	739584	126760	274058	299586	523264	662922	648206	1778
4-[(2R,3R)-3-[(3,4-dimethoxyphenyl)methyl]-4-methoxy-2-(methoxymethyl)butyl]-1,2-dimethoxybenzene	441.215	[M+ACN+H]+	441.224	98.3	441.21527:2923264 442.21862:767513 443.22198:13161937		12422508	8228820	11544407	12322670	13019722	10896018	12523823	12604845	10059514	12439011	11836843	11650962	12664938	8268248	10616408	11428725	11173468	11613728	11731721	11423887	12067189	11161006	11125118	10019158	10993293	10328153	13369626	11692306	12167164	12722565	14140332	10900934	13029464	14703190	12496785	13984693	12215874	12185837	11503856	10701704	10832477	12237211	10945496
4-[5-(4-hydroxy-3-methoxyphenyl)-3,4-dimethyloxolan-2-yl]-2-methoxyphenol	383.123	[M+H]+	383.126	99.8	383.12256:450090 384.12591:104236 385.12927:234456		1068821	1854897	401002	300457	378867	204838	399502	468222	342102	212238	203425	1592084	2091281	2173718	1603970	2087057	1307476	1499996	1162945	1735143	1671064	2161531	1374464	1842403	1601721	2150842	1405682	1423679	1380563	339186	347716	1369392	369791	523595	389688	340505	618665	521064	585089	303517	366090	320302	1657654
4-amino-1-((2R,3R,4S,5R)-3,4-dihydroxy-5-(hydroxymethyl)tetrahydrofuran-2-yl)pyrimidin-2(1H)-one	266.07	[M+H]+	266.07	100	266.06973:4589566 267.07308:1380629 268.07644:193830		714299	2068173	1249912	1547313	1425769	819687	798285	940366	392238	430981	401595	1101256	1568125	2304392	3796666	12313207	709472	795429	929561	13345388	1346186	2652455	1534620	3882757	1353032	1604518	4869574	871609	635005	726440	870641	1174279	929014	901022	810687	814044	497342	510585	515352	666461	757237	725866	1221775
4-amino-5-(5-hydroxy-2',6-dimethyl-5'-prop-1-en-2-ylspiro[7-oxabicyclo[4.1.0]heptane-3,1'-cyclopentane]-2-yl)oxy-5-oxopentanoic acid	382.224	[M+Na]+	382.222	99.9	382.22437:13311843 383.22772:3447910 384.23108:584915		25287336	22471166	30213014	32496782	32679076	31532102	33666756	34506656	34362852	34983212	33832280	21700344	24125324	24739356	24884270	22033048	22467428	22205348	29101460	22564834	20988130	25200860	22838256	25106974	25619322	26520340	21400198	26264918	19432324	29907656	25576426	22789760	27767222	27432658	31846214	32791050	31371132	32658608	31416412	30998312	29728756	30686108	19565316
4-Cholesten-3-one	385.313	[M+H]+	385.346	81.1	385.31348:7326732 386.31683:2210940 387.32019:943249		12185776	9893923	779087	467014	610891	930152	1041207	482714	1021670	1447100	485161	14993158	15761199	13612712	9294123	3620177	11851227	19501504	4793339	4433266	26157134	12996885	13417770	11714997	12642034	13151846	3739187	11780742	23481968	408965	523107	20054348	713681	601014	822773	481675	511524	910152	369706	817770	511889	771779	21759558
4-hydroxy-5-[(2S,3R,4S,5S,6R)-3,4,5-trihydroxy-6-(hydroxymethyl)oxan-2-yl]oxy-1H-benzo[f][2]benzofuran-3-one	401.083	[M+CH3OH+H]+	401.084	99.9	401.08264:373416 402.08599:71263 403.08935:0		1398726	1199769	1004239	1108058	893937	941711	869229	986837	991817	893248	812716	1257903	1442863	1105099	1097978	565128	1189599	1034267	1301232	748684	1397583	1287486	1051302	1118012	1374618	1224430	680089	1134283	952919	661684	783954	1402294	638553	685559	986630	784563	813978	839257	933348	899081	702491	581696	1224492
4-Methylsulfinyl-n-butyl glucosinolate	493.975	[M+H]+	493.984	98.3	493.97455:76512 494.9779:0 495.98126:0		85843	89338	111504	129213	90969	64951	182638	113679	109168	123477	126151	157144	185171	137920	173357	211067	108906	102491	69607	223074	142204	218262	196983	99633	173492	213246	108288	157486	216943	105031	211080	135145	175720	136195	210940	144344	151063	114555	148044	218176	99923	187710	124322
4-methylsulfinylbutyl glucosinolate	438.37	[M+H]+	438.37	100	438.37003:86629576 439.37338:27479768 440.37674:5449617		576137472	485989504	488413344	413696288	509589632	222118736	371771200	159980496	444223552	762258240	443855936	783937920	478398592	507929696	285099744	480239520	441758752	524563072	152687536	166028112	344175584	451265504	434285184	513752736	249714784	544096832	155378448	466655776	816705536	492312864	178646208	189747344	406058624	868395072	385623456	423631264	484764320	514648480	429096992	523572192	512174624	260696304	230019104
4-methylumbelliferyl acetate	257.005	[M+H]+	257.021	94.9	257.00488:840019 258.00823:89294 259.01159:133258		2262878	1840587	1750807	1812775	1587515	1898868	1817746	1831141	1808023	1818703	1808069	1840161	2289127	1993435	1789524	1027905	2497574	2364462	2791676	1247440	2212246	2012310	1781978	1800639	2175165	1823710	1356211	2456040	2501544	1210251	1308604	2164130	1124112	1175856	1609618	1119981	1735064	1556408	1861475	1394635	1218237	1110124	2212973
4,15,26-trihydroxy-1-oxa-4,9,15,20,26,31-hexazacyclotritriacontane-5,8,16,19,27,30-hexone	620.354	[M+H]+	620.361	99	620.35431:399039 621.35766:211879 622.36102:10835		879880	1152858	1221027	827830	989232	1124519	1331223	974078	1158063	1268065	1135352	1108010	1194856	1431225	831595	1408943	1188949	898017	807030	645375	1162458	812678	804780	601401	929383	1236249	1050790	1020577	1041414	1445878	1050959	770504	1078710	1586519	1317381	1592307	1053199	976024	1141850	1212689	1381604	1279690	1054829
4,4'-Diaponeurosporene	403.329	[M+H]+	403.336	99.1	403.3291:14817599 404.33245:7105695 405.33581:7174028		30598302	21016350	48240	315646	91497	115148	4824.05	4824.05	142231	4824.05	204087	29441404	33439110	23895860	18628580	4027548	28175200	25454204	32635706	8167174	27611400	28976336	27604152	19660818	25997220	25911816	7726606	22510528	19776414	4824.05	528223	32017848	132757	319398	137747	198573	308264	4824.05	117197	257779	96833	119071	32394912
4,6-dihydroxy-3-(1-hydroxyethyl)-5-methoxy-3H-2-benzofuran-1-one	279.153	[M+H]+	279.153	100	279.15338:44693480 280.15673:8722869 281.16009:1976989		203929456	218018048	143248960	134325024	118751096	124960672	126178104	110856288	121750496	112982200	109320088	216694352	181414304	206382608	216513120	204031600	200958000	216415328	213731584	206987872	196003888	205355392	193330752	199963296	202981936	203856992	215275920	207022512	206339488	216323824	195536128	215963776	199258512	209267568	214436288	197454640	209177792	195144304	193794256	188413264	206925936	184505744	207666656
4'-hydroxy-2',4,6'-trimethoxychalcone	315.116	[M+H]+	315.12	66.3	315.11664:326804 316.11999:985475 317.12335:260064	49.50323:0 49.50339:0 49.50356:0 49.50372:0 50.91744:0 50.91762:0 50.91779:0 50.91796:0 50.91813:131 50.9183:282 50.91848:374 50.91865:343 50.91882:214 50.91898:0 50.91915:0 50.91932:0 50.91949:0 52.93404:0 52.93422:0 52.9344:0 52.93459:0 52.93477:203 52.93495:339 52.93513:375 52.93532:301 52.9355:178 52.93568:0 52.93586:0 52.93605:0 52.93623:0 53.08868:0 53.08887:0 53.08905:0 53.08923:0 53.08942…	3171748	2929124	886944	809041	852564	658011	524330	581758	311786	664104	762516	2911441	3509240	3900042	3277594	2382644	2845035	2712314	2223256	2509952	3302224	3150430	2234121	3147961	2809159	3210113	2044253	2352467	2689177	594770	1214478	2743146	244619	738491	431558	996444	599252	795567	482801	602552	892719	409918	3946066
4'-Methoxychalcone	260.987	[M+NH4]+	260.989	99.9	260.98682:51460 261.99017:18570 262.99353:174137		65719	24288	55709	43051	35759	48594	63824	35926	79531	34753	53683	42249	61553	49244	15956	488.141	126028	69438	94706	6458	42506	34082	19224	34542	43581	67096	11422	67684	41536	11092	6069	72300	20734	4881	16465	6480	33076	23651	50076	26755	28177	17897	43838
5-(1,2,3,4,5,6-hexahydroxyhexoxy)-6-hydroxy-3-methoxy-9-methyl-4,5-dihydro-3H-pyrano[3,4-h][1]benzoxepine-2,7-dione	525.059	[M+H]+	525.1	71.1	525.0592:698726 526.06255:280710 527.06591:39676		2529506	1559978	578.408	578.408	578.408	5784	578.408	578.408	578.408	578.408	578.408	2072744	2104262	1552877	1337720	523918	1768260	1394400	2008720	608107	1841906	1761044	2069610	1192226	1766206	1223122	592838	1392539	1146002	578.408	578.408	1869197	578.408	578.408	6123	578.408	578.408	578.408	578.408	578.408	578.408	578.408	1810069
5-(3-methoxyphenyl)-N-((octahydro-1H-quinolizin-1-yl)methyl)-1H-pyrazole-3-carboxamide	369.234	[M+H]+	369.23	99.8	369.23352:2240800 370.23687:421814 371.24023:377445		3802242	3502620	4756249	4135444	5215483	4795874	5686988	5237165	5838844	7783693	4867280	3504631	5632094	4611730	4215046	6227445	5504765	5463298	4258269	4892418	6138261	8064040	5518774	5769390	4577218	3920854	3794363	4784708	6378932	4411410	7587285	6092386	4995587	6627458	5806342	4498562	7678438	7105564	6928225	6771651	5730844	4389174	4269100
5-(5-methoxycarbonyl-5,8a-dimethyl-2-methylidene-3,4,4a,6,7,8-hexahydro-1H-naphthalen-1-yl)-3-methylpentanoic acid	389.243	[M+Na]+	389.239	99.6	389.24326:1294924 390.24661:724783 391.24997:349780		6100267	8842031	8658281	9128727	8513848	8835973	8482722	9060254	7824267	6116548	8618305	4027038	7985104	8220529	8634229	9711154	8961699	8684982	7816698	9618677	8564533	4102396	8756145	5521410	3630439	8969353	5148221	8113464	5517540	8732480	9078924	9763761	8864493	8735465	8385626	9048867	8169474	4849498	7822478	4954466	8727166	8718088	8991944
5-(8,11,14-pentadecatrienyl)resorcinol	353.188	[M+Na]+	353.188	100	353.1875:3508736 354.19085:869906 355.19421:128691		10421034	10573624	18261756	18251372	11471299	16265263	15976467	14127409	16835654	14751138	14482611	10466124	8907256	8912504	6679362	15194378	16036368	10831403	8187559	14203677	13299540	10504184	13833311	9112183	14278078	8897361	16092020	14442145	14522692	11591963	17593174	9260293	17856316	13977960	17388604	13979514	16341420	12865890	16499414	18307704	19133178	13597257	9493988
5-(hydroxymethyl)-3-(1-hydroxy-5-methylhexyl)oxolan-2-one	253.139	[M+H]+	253.142	99.8	253.13895:1405227 254.1423:264576 255.14566:501040		11854349	10983628	10469185	7914538	11621661	9796539	8424467	11644498	11030689	13655599	12054041	11565130	13244889	11202667	10172388	9779513	9954519	10941651	10311696	10940605	12773856	9155417	12041328	13761977	12137854	11292441	12626190	12298616	11731024	10912251	12239408	10878843	10751964	12836428	10674849	10854492	9991296	10539325	14152956	12415515	13380072	11923021	11278514
5-[(Z)-14-(3,5-dihydroxyphenyl)tetradec-10-enyl]benzene-1,3-diol	451.221	[M+Na]+	451.225	99.7	451.22055:2284810 452.2239:7254247 453.22726:2409958		6635344	5305140	7883839	8098757	8580640	8825514	9185273	7866178	8054239	8729022	5836522	4703301	3886150	6297329	4432546	4943868	5172172	6357066	6757778	6841906	4338932	6546376	4547609	6762917	6978964	6796974	4254480	6662620	6115646	6579145	10573069	4141939	6855030	7013082	8100500	7075172	9791985	7887912	7292307	6472223	8602907	6154215	4489454
5-[(Z)-14-(3,5-dihydroxyphenyl)tetradec-8-enyl]benzene-1,3-diol	413.333	[M+H]+	413.329	99.7	413.33261:44389468 414.33596:19322606 415.33932:5243645		77490600	37289020	2182343	1154034	423751	2311956	799395	2288066	213474	1460481	1840099	71215352	75000240	65586580	54893956	11730712	40158256	71958560	76755928	16041193	77374720	63604348	34701764	44155372	23134032	55851752	20737310	50317496	71347544	1157239	631333	74792536	651777	1309932	787243	685921	457122	651700	1791705	1160317	1052266	165920	91500560
5-[1,2,4a-trimethyl-5-(3-methylbutanoyloxymethyl)-2,3,4,7,8,8a-hexahydronaphthalen-1-yl]-3-methylpentanoic acid	445.279	[M+2H]2+	445.271	98.8	445.27914:1553123 446.28249:225940 447.28585:0		4366507	4370938	4547742	5041072	4224218	4827110	4437810	4922712	4189859	4383518	4960022	4194978	5068680	3664598	5243458	5169065	4507562	4608007	4505308	7169188	3744064	3807008	5007056	5289938	3896745	4998487	6102358	5921095	4052742	5500152	5765006	4441992	6562705	5010756	4532315	5566566	6180367	4739651	5540076	6925478	5168272	5024390	3920768
5-[2-(furan-3-yl)ethyl]-8-hydroxy-5,6,8a-trimethyl-3,4,4a,6,7,8-hexahydronaphthalene-1-carboxylic acid	332.993	[M+H]+	332.99	99.8	332.99271:8412455 333.99606:1072340 334.99942:0		38744532	39224604	35602332	33610352	33990040	34278312	36052908	35051464	36272684	33245550	33787192	40530672	38419900	40886440	40275264	38380248	40886608	41572580	39782728	38753964	39503008	40687580	41024804	40688760	40295136	38299448	41490644	42098608	39893076	44034856	44729764	40074392	42774512	42786868	44779036	44345592	44597956	44929596	43537984	43786332	43885140	44116144	39616012
5-[4,5-dihydroxy-6-(hydroxymethyl)-3-(3,4,5-trihydroxyoxan-2-yl)oxyoxan-2-yl]oxy-7,8-dimethoxy-3-(4-methoxyphenyl)chromen-4-one	645.121	[M+Na]+	645.168	63.3	645.12061:790753 646.12396:319779 647.12732:145164		2711171	2517648	1944040	1685530	1714493	1488398	1811359	1867463	1978180	1504512	1824479	2523757	2100762	2550880	1956739	2232150	2544980	2855485	2574340	2258234	2103828	2245434	2577886	2233930	2554341	2093798	2586459	2653859	2587069	2236042	2346237	2248579	2376348	2104664	2057898	1994300	2340852	2215982	2192868	2036855	2150428	2369525	2223296
5-[5-(acetyloxymethyl)-1,2,4a-trimethyl-7-oxo-3,4,8,8a-tetrahydro-2H-naphthalen-1-yl]-3-methylpentanoic acid	401.309	[M+H]+	401.306	99.8	401.30923:2783488 402.31258:1014784 403.31594:336522		6418250	3858738	81171	104208	41471	140368	160270	100809	51563	66986	27802	5410120	5877404	5010755	5058160	1713901	3816565	5711634	1119193	2821635	8989102	4792374	5401446	4319310	4465015	4980298	1801378	3168230	7525182	31626	36487	8948697	72194	81964	130261	51126	53.2729	84160	80327	533	58745	81616	8482367
5-{8(Z),11(Z)-pentadecadienyl}resorcinol	334.289	[M+CH3OH+H]+	334.274	95.9	334.2886:1562372 335.29195:712867 336.29531:536220		3772762	3090474	1319760	1256893	1319493	1225997	851398	1041165	1245015	992093	957713	3228735	4940956	3164720	2802321	2312594	3076599	2921274	2055447	2624884	3030650	3729171	3128250	2397180	3244539	4986756	2973743	2700228	2441110	1390455	2210716	3358908	2142557	2302346	2140606	1655838	1803026	2443637	2401659	2536597	1918091	2131194	3705680
5-amino-2-(3,4'-dihydroxy-4,4,7,8a-tetramethyl-6'-oxospiro[2,3,4a,5,6,7-hexahydro-1H-naphthalene-8,2'-3,8-dihydrofuro[2,3-e]isoindole]-7'-yl)-5-oxopentanoic acid	553.314	[M+H]+	553.321	99.2	553.31433:3541049 554.31768:1221993 555.32104:211471		1826399	3950166	58899	60864	91331	32480	72905	54437	59587	65015	80164	3180454	2140538	1763534	2402614	5135342	153009	132129	108779	18491806	1954940	5242020	4711906	2344942	1092281	1873230	578366	196676	78916	405259	456890	2957647	440515	371749	423255	459567	388349	441251	445765	312587	453189	537900	601270
5-Aminoimidazole-4-carboxamide-1-beta-D-ribofuranosyl 5'-monophosphate	339.283	[M+H-H2O]+	339.29	98.9	339.28253:140293552 340.28588:28487564 341.28924:4810479		531826944	580273600	559047360	617463744	582447424	624533888	639552448	560718912	624137024	637650688	606147712	517570720	523438112	617192064	552892224	533944640	563937216	579257344	540173888	566377728	571518720	528179232	576646336	579864960	588302784	501658016	587176256	538748416	606398400	619177216	565345664	516346848	614384960	606408192	633535936	602226496	589092288	647744576	614945408	580914240	652953088	622058368	512304960
5-Caffeoylquinic acids	354.828	[M+Na]+	354.8	85.6	354.82782:1218306 355.83117:0 356.83453:221903		26792	455328	2843716	3035784	3068634	3098644	3182800	3029464	3079373	3192649	3201369	169608	53177	785621	1323587	2055572	23855	193712	214735	1877314	61228	659855	510027	1209700	529126	919293	2207796	826889	413572	4722264	4354560	32236	4619322	4842197	4336740	5057364	4807266	3692412	4779624	4304700	4795312	4883527	49490
5-hydroxy-2-(4-hydroxyphenyl)-7-(3,4,5-trihydroxy-6-methyloxan-2-yl)oxy-3-(3,4,5-trihydroxyoxan-2-yl)oxychromen-4-one	587.07	[M+H]+	587.102	81.6	587.06995:1606533 588.0733:617184 589.07666:113880		6781942	3286009	1703.8	28127	1703.8	1703.8	1703.8	1703.8	1703.8	1703.8	1703.8	4122682	5052174	3384524	2826961	771422	945419	729350	1283768	939516	4942237	4150172	5041353	2713420	4471558	3416213	226506	1119738	814478	1703.8	1703.8	5033906	1703.8	1703.8	1703.8	1703.8	1703.8	1703.8	1703.8	1703.8	1703.8	1703.8	3993468
5-hydroxy-2,2-dimethyl-10-(2-methylbut-3-en-2-yl)pyrano[3,2-g]chromen-8-one	351.099	[M+H]+	351.099	100	351.0994:206504 352.10275:52752 353.10611:13161		425880	559364	239962	318304	400116	329424	330347	383947	350259	298240	342296	228418	297985	341043	479552	449243	271802	329424	157334	756292	373599	377010	437358	336044	308881	649888	494215	253167	468692	503797	200942	385041	301550	456656	326587	449733	390663	412389	315940	307074	282036	529349	339896
5-hydroxy-3-(4-hydroxyphenyl)-10-(2,3,4-trifluorophenyl)-9,10-dihydropyrano[2,3-f]chromene-4,8-dione	455.066	[M+H]+	455.07	99.6	455.06558:3301835 456.06893:592725 457.07229:74126		31896	446638	77920	108226	76339	41370	48202	52708	1383	60.6269	60.6269	113126	42223	1050892	1854682	4033282	606	17869	22598	7695584	33349	678081	617245	1343034	440637	1211033	481125	80142	36153	780012	873445	35718	929883	813779	756066	812163	63061	60039	84809	679746	806904	827054	42729
5-Methyl-2-thiouridine	275.07	[M+H]+	275.07	100	275.06992:3920814 276.07327:450028 277.07663:43354		1009240	11934139	29653	24883	22779	14568	9802	9362	2272	2301	3409	5077908	9926008	14432526	16260073	29529204	2395717	3409935	7515410	14072485	7551036	13943644	5319252	8793559	2660543	12740867	13633796	5848224	1611747	38543	24532	3638783	25086	11139	10703	8172	4763	5512	5190	22511	19073	37941	6071416
5-O-Caffeoylquinic acid methyl ester	369.102	[M+H]+	369.1	99.9	369.10226:1173694 370.10561:303404 371.10897:17700196		8191219	7935570	8542022	9151823	8481172	8635473	8779389	8430912	8807277	7955558	8850146	7722516	7312948	8141419	8325086	8544163	9104386	8477437	9225571	7873945	7905842	7994496	8291184	7671586	8234503	8976396	8464370	8724604	8268260	9339044	9215266	7929686	9213539	9454444	9024532	9957334	9114762	9319083	8839526	9460245	10114734	9563283	8549153
5,6-Dihydroxylutein	602.437	[M+CH3OH+H]+	602.43	99	602.43707:1461631 603.44042:382453 604.44378:0		1426580	2100156	1741799	1667189	1360301	1054413	1242869	831750	1273398	1239763	711285	3917735	4888102	6551044	4329748	3529525	1434254	2242644	2251520	3794066	5511322	3559868	5180790	4581521	3640536	4322098	1771713	1253183	2346546	2375494	1527526	6460259	1817742	1296088	1135913	1335403	1386264	1211228	1339406	1775823	1556550	1722959	4825258
5,6,7-triacetoxy-3-benzoyloxy-14,15-dihydroxy-9-oxojatropha-6(17),11E-diene (8)	637.276	[M+H]+	637.262	96.4	637.27557:395375 638.27892:169461 639.28228:64778		74870	60224	1592891	1247244	1743395	1290494	1522164	1294635	1288769	1279336	1308647	71837	83868	50610	26550	18462	6285	10381	4607	19035	62739	146097	31137	5291	56610	16225	39272	291.533	4549	1165424	1552766	52350	1347251	1857963	1587272	1882175	1864406	1937170	1957897	1259309	1332028	1618652	15522
5,7-diacetoxy-3-benzoyloxy-14,15-dihydroxy-8-(2-methylbutyryloxy)-9-oxojatropha-6(17),11E-diene	679.298	[M+H]+	679.309	97.4	679.29755:111787 680.3009:0 681.30426:0		128940	33715	240410	144286	107004	154476	28754	92099	268097	111574	194612	158555	67596	50500	175741	58613	73312	334.383	55863	37166	38047	156818	54024	85923	98307	45569	40158	46665	121181	137626	165590	79544	54709	165808	80655	249916	91315	86393	153810	111659	128304	78316	334.383
5,7-diacetoxy-3-benzoyloxy-14,15-dihydroxy-8-isobutyryloxy-9-oxojatropha-6(17),11E-diene (9)	665.256	[M+H]+	665.293	75.7	665.25574:663118 666.25909:234935 667.26245:157927		3302988	3050822	2692005	2549441	2543213	2457288	2738438	2493862	2993673	2374740	2580602	3456631	1420927	3028356	2198900	3497001	3582474	3445630	3904911	3362088	3068153	3154072	3760582	3046298	3190666	1562870	3573137	3319462	3368742	1560828	3439050	3020695	3081936	3085422	3131145	3268588	3267912	1569521	2884532	3082894	3481570	3130989	2875057
5,7-dimethoxy-2-phenyl-4H-chromen-4-one	305.08	[M+H]+	305.08	100	305.07965:507884 306.083:66815 307.08636:63456		114945	348411	12276	16034	15510	4673	12295	9123	11496	10878	15538	172302	223874	373554	416080	733946	141035	154555	183595	762588	191048	372913	188534	361675	159234	342260	340675	186192	107861	2679	7673	188257	2392	2628	2574	5235	2123	3812	4431	25714	4113	3039	177939
5'-O-Methylthymidine	257.112	[M+H]+	257.112	100	257.11203:6425404 258.11538:1077536 259.11874:0		45982608	43178716	14768894	15243778	18766720	29252528	32330284	34698120	34994332	35569760	32775298	35294204	41367016	40198828	27868474	46683516	25554094	35895712	30924738	22674608	40682072	32662940	43490368	47201952	48887876	42039656	29682670	29022728	34985816	36480416	41617000	44127168	31541026	33745924	38137012	23694630	33191190	19376122	47554352	21017176	44071312	21449636	43548572
5Alpha-Cholestanol	427.348	[M+2H]2+	427.334	96	427.34799:23945944 428.35134:8128347 429.3547:6484347		41363860	20516824	157042	279952	1483456	53505	139347	689799	68780	169842	59654	36103104	45105744	50802120	38833772	14956485	49000944	61883792	29912780	21920710	45140572	35493468	47911396	39550580	41089868	42703012	26615926	35196836	52989972	1526875	375345	44289844	395347	1254179	488438	192656	191654	262129	418851	581869	841771	215586	55347248
6-(furan-3-yl)-6,8,12,16,21-pentahydroxy-7,15-dimethyl-9-oxo-3,17,19-trioxaheptacyclo[9.9.3.0?,??.0?,?.0?,?.0??,??.0??,??]tricosan-14-yl 2-methylbutanoate	605.261	[M+H]+	605.259	99.9	605.26135:1495278 606.2647:397670 607.26806:251789		9969895	5761709	12311005	5290078	6995536	7072278	5944097	13502975	12457182	7257329	7585746	5288394	3886580	5012776	5458858	6430776	6845440	7097766	11339551	7734735	4998721	6285090	5466360	5606906	6726028	3629361	5254612	4436029	4657866	7882247	13417110	5408690	7927082	15295954	8114422	8696164	8377286	8774322	8267004	7929408	8547417	7512546	3925367
6-[(6,8-dihydroxy-7-methoxy-3-methyl-1-oxo-3,4-dihydroisochromen-4-yl)oxy]-4,8-dihydroxy-7-methoxy-3-methyl-3,4-dihydroisochromen-1-one	501.094	[M+H]+	501.09	99.7	501.09396:116546 502.09731:0 503.10067:0		288423	264131	397317	303168	258006	257089	262288	262058	192830	361443	337787	173447	139913	366156	464674	269605	337151	176035	197771	201494	323512	235174	300344	390384	177227	258675	223853	178606	220747	492693	443981	188794	388633	398904	258094	458415	461045	448329	236063	262927	282332	251061	301237
6-[2-hydroxy-3-methyl-3-[(2S,3R,4S,5S,6R)-3,4,5-trihydroxy-6-(hydroxymethyl)oxan-2-yl]oxybutyl]-5,7-dimethoxychromen-2-one	493.168	[M+CH3OH+H]+	493.167	100	493.16843:387464 494.17178:79176 495.17514:0		1514442	1745172	1782774	1441824	867985	1515976	1599590	1710371	1500742	924913	1197553	1462223	2178486	1591202	1039867	1569456	1279967	2101976	639597	1508033	1150296	1564745	1203760	1118018	336765	1384460	1207648	1577845	1428280	1808746	1929624	1005457	1364431	1366336	1875288	1530388	1675088	1379116	1592501	1523627	1428848	1628332	1371246
6-[4,5-dihydroxy-6-methyl-3-[(2S,3R,4R,5R,6S)-3,4,5-trihydroxy-6-methyloxan-2-yl]oxyoxan-2-yl]-5,7-dihydroxy-2-(4-hydroxyphenyl)chromen-4-one	563.059	[M+2H]2+	563.051	98.5	563.05939:1050763 564.06274:342316 565.0661:53757		3881904	2927140	18613	21865	6704	22433	20900	27094	6255	13104	3836	3565886	3755538	2723904	2417440	1102310	3033544	2386421	3534002	1399517	2982319	3092670	3300413	2424065	3029123	2759742	1228243	2432114	2069115	9262	4109	3270787	383.587	383.587	15937	6888	383.587	383.587	4619	4847	383.587	383.587	2950250
6-[5,7-dihydroxy-2-(4-hydroxyphenyl)-4-oxochromen-6-yl]-5,7-dihydroxy-2-(4-hydroxyphenyl)chromen-4-one	556.112	[M+H]+	556.124	97.3	556.11224:337242 557.11559:381386 558.11895:91701		1100356	523925	3221.83	3221.83	3221.83	33004	32218	3221.83	3221.83	3221.83	3221.83	570519	533096	440412	566320	47136	581879	443011	526114	3221.83	822861	435037	712246	232590	593846	428681	57066	380609	214608	3221.83	3221.83	905956	3221.83	3221.83	3221.83	3221.83	3221.83	3221.83	3221.83	3221.83	3221.83	3221.83	514584
6-chloro-4,5,7-trihydroxy-9,10-dioxoanthracene-2-carboxylic acid	372.945	[M+H]+	372.951	99.3	372.94516:110917 373.94851:0 374.95187:0		243504	191669	197450	214240	168948	225740	227284	234461	383829	326720	337433	200129	232603	263498	248964	103767	318604	335954	376538	100926	218919	209807	201100	216932	258673	253356	173696	299598	316103	171550	173596	243625	168879	163378	197361	227374	273832	296510	300658	188300	135928	139059	251876
6-formyl-10-(hydroxymethyl)-5-methoxy-3-methylidene-2-oxo-2H,3H,3aH,4H,5H,8H,9H,11aH-cyclodeca[b]furan-4-yl 2-methylbutanoate	410.224	[M+H]+	410.217	99.1	410.22403:435582 411.22738:572711 412.23074:136920		2333210	2290034	2354764	1976107	1974918	2034328	2077960	2342178	1932990	1848724	1909586	1915563	1973686	2114966	2320854	1530861	2081528	1800479	1936291	1371681	2057848	2048123	2091598	1746494	2063807	2082934	1871282	2025874	1942331	2093048	1979063	1989724	2038976	2142204	2113513	2284996	1825014	2000300	2021137	2105218	1892969	2135096	1891230
6-hydroxy-9,12,13-trimethyl-14-(2-methylpropyl)-2H,5H,6H,7H,8H,13H,13aH,14H,15H,16H,16bH-oxacyclododeca[3,2-e]isoindole-2,16-dione	440.219	[M+NH4]+	440.22	100	440.21902:608102 441.22237:292848 442.22573:0		1579236	2328807	1762273	1747208	1898635	2277216	2474275	1991278	2034479	1765298	1866107	2030390	843742	2233630	1667048	1964762	2260908	2512716	1936408	2039838	1822298	1821005	1727319	2419930	1294852	1884240	2109519	1646075	2678297	2808972	2195334	1401986	2238084	2007634	2367543	2680260	1567291	1789677	2311539	2695652	2756220	2565193	2339501
6-methoxy-7-(3-methylbut-2-enoxy)chromen-2-one	260.955	[M+H-H2O]+	260.959	99.7	260.95499:88190 261.95834:7055 262.9617:68220		300798	267391	297663	334060	326655	328705	344642	344326	385207	348897	324640	294673	318348	300960	270469	205431	308439	324284	270840	118868	343760	269214	267331	256167	289421	262866	256594	291180	299407	355286	254417	306115	311606	336089	335052	281144	376207	402729	356877	317663	349401	268826	310204
6-oxopristimerol derivative	479.255	[M+H]+	479.25	99.5	479.25488:1819688 480.25823:411530 481.26159:143874		11530059	9302121	5892485	10916562	9840326	9604235	11505902	10976113	10884965	10266350	10743547	10130236	4931996	5096888	10645318	10194824	5043074	9308091	10671996	9670591	10855591	5176358	10753580	10462566	5396590	12281034	10109581	9726332	4762238	10032552	10588031	10248979	9492930	9633945	10861362	10042197	9745925	9611942	10571145	10980738	10626836	10490696	9546831
6,7-dimethoxy-1-phenyl-8H-benzo[c]indolo[3,2,1-ij][1,5]naphthyridin-8-one	429.123	[M+ACN+H]+	429.12	99.8	429.12332:86386 430.12667:0 431.13003:0		106284	93304	317883	61306	66909	190415	99684	152462	130681	182311	128528	143858	84289	86230	273152	161374	234092	114837	86667	144752	260004	142926	100921	92652	167720	71026	88798	172429	171134	119813	207694	284433	114065	290908	244669	107852	51784	122192	177846	105989	154024	171500	97104
6'-O-beta-D-apiofura-Sweroside	491.17	[M+H]+	491.17	100	491.17044:1241345 492.17379:214316 493.17715:367928		5299545	6044670	6281494	5632172	5036814	6213148	5845636	6003189	5679715	7802773	5064264	7207718	4649482	6305216	4845777	5977173	5084506	6491844	5504416	5630848	4770484	5401158	5806770	4823400	4976932	5105841	5442654	5603156	5779150	6273971	5317641	4854346	5442800	6677504	6100456	8740431	6088208	4728650	6235471	5509220	6909473	6075184	4228074
7-(2-hydroxypropan-2-yl)-1,4a-dimethyl-2,3,4,5,6,7,8,8a-octahydronaphthalen-1-ol	258.238	[M+H]+	258.243	99.5	258.23788:956691 259.24123:262532 260.24459:0		3706341	4221239	2770976	3288926	3536428	3249116	2711363	3432462	2539951	2956768	2656582	4274112	5130955	4672606	4260935	3911519	4518265	3783066	3417768	3768478	4344660	3614359	4373984	4367345	4722228	3986037	5460557	4649772	3451107	4072999	3755840	4317370	3702656	3997324	4420260	4602166	4164142	4146120	4458888	4267188	3697328	3392036	3251305
7-(2-hydroxypropan-2-yl)-1,4a-dimethyl-2,3,4,9,10,10a-hexahydrophenanthrene-1-carboxylic acid	334.231	[M+H]+	334.238	99.2	334.23117:1498377 335.23452:520364 336.23788:346173		3487710	5816192	1701798	1574081	1388988	1212858	2216476	2029129	1589113	1657810	1148913	3013256	4091762	4508373	3737508	3529288	3964862	3684360	4487814	2482014	5591156	3801054	3061652	3534095	3214866	4782364	2404363	2730276	3532973	680612	1103234	3780522	633942	1147870	1426880	1267811	836551	1210076	2020342	1407360	1142741	1605326	3509372
7-(3,4-dihydroxyphenyl)-1-(4-hydroxyphenyl)-5-[(2S,3R,4S,5R)-3,4,5-trihydroxyoxan-2-yl]oxyheptan-3-one	501.225	[M+H]+	501.222	99.9	501.22461:7285024 502.22796:2554710 503.23132:8548888		7705584	29202638	6168	5440	21221	12648	5140	16436	16803	24476	14766	11490796	17485778	16663601	19350444	14626277	1140860	1115073	1093242	26058550	14683457	23209172	12007174	16601839	7066949	17025376	720382	564634	394664	1036683	762435	11303738	922600	366293	701951	513510	12012	25188	32138	642998	716050	910078	6535998
7-[3,4-dihydroxy-5-(hydroxymethyl)oxolan-2-yl]oxy-2-(4-hydroxyphenyl)-3,4-dihydro-2H-chromene-3,5-diol	406.841	[M+Na]+	406.888	64.8	406.84106:2111228 407.84441:68625 408.84777:239559		40613	502574	5735332	5665124	5992748	5804216	5952307	5717488	6062710	6122820	6311169	123167	37092	999380	1666520	2595714	32976	143647	169542	3379284	39748	692198	544230	1523021	550057	1193206	2943240	1014656	345597	7200878	6562870	27311	6754878	7371048	6466299	7355769	7126248	7229454	7014374	6219276	7319625	7103338	23671
7-alpha-hydroxy cholesterol	425.334	[M+H-H2O]+	425.339	99.5	425.3338:55135132 426.33715:17969162 427.34051:4870914		184608848	155968208	16839010	40132888	15880838	16181074	32428958	21220842	31047180	17749782	34043940	154770656	171706208	152855056	159746528	78777664	171723552	164899616	170291520	98212496	170754896	155434000	151852528	156101728	168144224	159476560	101426880	165386736	182117408	43630024	39798188	184906624	53226888	33690020	18938476	13174373	38784416	37817356	39700112	40779816	17857844	40878492	202314880
7-alpha-hydroxy-4-cholesten-3-one	423.317	[M+H]+	423.323	99.4	423.31747:22456274 424.32082:9077344 425.32418:3744716		384249	95470352	378.28	120434	3783	104849	113576	106962	94260	90259	114670	56605416	63166392	80193720	62335672	50646472	10980805	112169392	106820400	102088032	92219224	19774088	41803400	75437848	43334516	70002352	62532200	9177799	80063040	95103920	286645	89670104	209317	33433	222291	223350	109305	255242	493366	5465	107881	122023	95962888
7-amino-8-(2,4-dihydroxy-6-methylphenyl)-1,9-dimethyl-3H-phenoxazin-3-one	363.134	[M+H]+	363.134	100	363.13361:575225 364.13696:155684 365.14032:94970		1057396	825841	2193370	2309530	2367558	2440294	2493912	2480022	3121676	2858600	2987913	837387	860555	735567	768069	608668	712356	640093	391129	359897	1256405	847547	743061	943090	836788	962231	768891	700869	915525	1718452	2268746	1096078	2172339	2163301	2030696	1667425	1398316	1527138	1678223	1578955	1655382	1560516	959997
7-benzyl-11,14-dimethyl-16-(2-methylpropyl)-10,13-di(propan-2-yl)-17-oxa-1,5,8,11,14-pentazabicyclo[17.3.0]docosane-2,6,9,12,15,18-hexone	694.512	[M+H]+	694.484	85.9	694.51184:242407 695.51519:0 696.51855:589965		128296	226105	70546	125498	143232	36402	41490	42881	93069	162365	50319	522383	150085	152009	134141	451310	323862	339315	307611	453048	111761	299587	117819	395930	355615	302574	240877	646864	155142	227148	107812	247989	234080	152873	331318	167896	186948	117638	245020	215686	227867	102478	196555
7-Methylguanosine	299.122	[M+H]+	299.122	100	299.12192:23738752 300.12527:5814379 301.12863:970023		24401520	28291446	1696206	1731662	1601338	1763614	1705606	1627014	1528929	1604313	1589242	25548196	38262552	29135572	24699316	12372526	51594352	53165456	21647248	17799976	33788492	31454862	24734174	25400352	26084700	26140152	20236856	41194464	45049032	1705180	1644605	29162892	1579545	1694979	1670646	1642269	2113254	1906393	1969113	1583060	1766460	1575782	35352616
7,15-bis(3,4-dimethoxyphenyl)-19-oxa-4,18-diazahexacyclo[10.6.1.0?,?.0?,?.0??,??.0??,??]nonadec-8-en-12-ol	564.292	[M+H]+	564.307	95.6	564.29175:279638 565.2951:172749 566.29846:132084		711456	1049014	927948	891568	1289046	903938	956505	1117900	840365	1014081	1063896	656042	1289131	972997	839898	501639	674215	825902	831354	725674	680780	1080152	664777	717860	726807	1027006	830125	556658	1012324	1018173	904670	517998	850339	638883	1337967	947265	940394	1258068	869468	844825	723668	747706	1054871
7,8-Dihydroparasiloxanthin	572.427	[M+H-H2O]+	572.46	80.3	572.42694:7663680 573.43029:3085922 574.43365:511355		30699772	23223562	29436678	29534944	25366214	26529524	30236256	26090418	18734968	26671562	14095470	28084194	30106540	30981074	24578462	31716044	27067406	28397494	31007698	30159490	33425954	30232798	32551780	31964324	26944678	28568810	34111580	31237812	30053522	30151172	32747612	23827204	31939362	30525836	29406584	32543224	32184280	28957902	25152456	32351706	33395926	29793842	30628400
7,8,7',8'-Tetradehydroastaxanthin	592.36	[M+2H]2+	592.36	100	592.36041:2090873 593.36376:777862 594.36712:0		5423068	4627391	4068570	4268800	4994522	3756175	3826090	3659558	4183286	3758815	2287756	4206160	3465997	1759027	4924158	3386880	4636901	4260263	4964238	3247113	1605474	5072428	4887328	4772859	4544406	5134034	3742157	4164533	4074046	5009791	4857070	3109508	3410679	5162464	5120909	5602039	5501610	5454860	5015752	4536037	3785250	5482504	4667515
7',8',9',10'-Tetrahydro-beta-cryptoxanthin	556.432	[M+H]+	556.46	85.4	556.43188:29695018 557.43523:10524515 558.43859:990905		85789160	162611408	87150832	60823312	102756456	169865952	103964880	146076256	170719152	102816112	83555560	90817968	171171632	193752592	133755416	133790856	179743872	199467648	63813400	133123560	149960816	190641056	127435872	198076560	197473712	62289140	77275936	80804120	126235600	72016800	189760080	161416288	187754208	186407840	187464912	190823904	152540352	221553968	106433688	213130240	171822128	103846120	184085104
8-(3-methoxy-2-(methoxycarbonyl)phenyl)octanoic acid	331.148	[M+H]+	331.152	99.7	331.14798:2223770 332.15133:622623 333.15469:319348		14420975	14481328	15558400	15282703	15547264	15413930	13888129	13821172	13729549	15240987	15486149	13969192	15588355	14384608	14729977	9024866	14869936	14334915	14670635	10068240	14063782	14286861	16035764	14078159	14507392	15473997	12304170	14240282	15846843	15298191	14397186	15617654	13356956	14754475	15285949	14478391	15268610	14857667	15289332	15365967	14550049	12050745	13368740
8-Deacetyl yunaconitine	646.377	[M+2H]2+	646.36	94.3	646.37708:250963 647.38043:0 648.38379:11139		563333	561838	332777	489034	498276	529017	361078	550971	199262	376009	285402	519324	567901	747621	628232	479693	363009	673247	463943	464310	398078	841946	510929	515596	328078	440021	571778	331102	531440	675277	352483	796808	838295	665130	287057	677345	578600	813048	549091	893396	878380	598886	606379
8-Hydroxy-13,14,15,16-tetranor-12-labdanoic acid	269.203	[M+H-H2O]+	269.211	98.8	269.20349:6603758 270.20684:1430632 271.2102:1991864		20124504	14837468	22008486	24644380	23832540	23457058	23301336	23330926	29173752	21863960	23281122	16020531	7652032	16189821	11280706	10536303	18672312	15950899	17817776	17607512	14104943	7603370	19802758	14524892	15543052	18286184	16408022	9989993	18286728	18650350	14875953	18738594	22686876	27753406	24791198	19442548	28619048	26032532	23829930	27754272	30464476	18424462	17291714
8-hydroxy-5,8a-dimethyl-3-methylidene-3a,4,4a,8,9,9a-hexahydrobenzo[f][1]benzofuran-2,7-dione	285.107	[M+H]+	285.11	99.8	285.10672:989276 286.11007:478497 287.11343:276569		3679796	2727876	545175	671085	745140	707105	479989	945976	753844	638665	817162	2275324	3631899	3362434	1978890	1126396	3208492	2797296	4119086	2296234	3740876	3380954	2972778	2533871	2599267	3125742	1525282	3782621	3197365	478945	978388	3235790	949254	445365	812270	1000498	1027020	552970	787665	758647	1033281	549384	4527720
8,9-epoxy-3-isobutyryloxy-10-(2-methylbutanoyl)thymol	335.191	[M+H]+	335.19	100	335.19061:442472 336.19396:149366 337.19732:86786		317531	638327	1207003	896477	855204	1223774	786682	1237162	1165160	1128692	1226455	621876	484459	874426	1314891	1017876	552914	467361	826287	744632	223902	671067	490595	1114502	478358	865338	1152137	1340760	589709	849910	778780	345162	889737	851008	822810	873650	813391	874222	964638	824619	993613	849487	405934
8'-Apocapsorbinal	448.298	[M+H]+	448.3	99.9	448.29761:2813762 449.30096:952395 450.30432:186648		6552396	7940761	3175303	3169948	2788002	2973763	3208386	2984702	2868009	2820366	3170687	6626214	8444007	8910584	7896300	3218761	9377227	10047306	9500930	3859385	8144320	7557228	6743426	6924116	7036073	7366547	4019098	7712225	7880648	1283370	2500863	6836409	2233334	2027851	2452934	2209487	2397580	2335605	2343284	2593293	2102149	1864790	8038756
9-(2,3-dihydroxypropoxy)-9-oxononanoic acid	280.176	[M+H]+	280.175	100	280.17606:1377944 281.17941:843050 282.18277:169674		4006285	3988281	225848	506886	481129	318449	379621	393189	259639	158077	322875	4010904	4286334	4373086	3965948	2314049	4494244	4076098	5042354	2113702	3439360	3366074	3500599	3388852	3805323	3450360	2488409	3797558	2911686	286617	423126	3527280	293546	199398	324526	285950	336365	209112	281968	234104	368322	233214	3669579
9-hydroxy-5b,8,11a-trimethyl-1-prop-1-en-2-yl-1,2,3,4,5,6,7,7a,9,10,11,11b,12,13,13a,13b-hexadecahydrocyclopenta[a]chrysene-3a,5a,8-tricarboxylic acid	534.334	[M+H-H2O]+	534.343	98.6	534.33423:214358 535.33758:72276 536.34094:33360		617689	501133	353661	322253	319734	293575	348951	304980	153127	294846	199161	517580	591535	507099	396058	216722	333674	353079	493331	168756	495805	497383	570493	518110	618402	551220	168409	419022	341835	154732	341703	608896	242961	263112	218415	243750	198576	293906	363165	356021	255549	108383	656839
9-Methoxy-2,2-dimethyl-2,6-dihydro-pyrano[3,2-c]quinolin-5-one	280.085	[M+H]+	280.094	98.1	280.08459:440405 281.08794:586232 282.0913:296913		622781	953575	878589	973876	1011140	869893	892359	879007	1011148	50068	31653	668937	801989	1388358	1369858	1746690	539118	667644	689427	1638804	721393	1169386	875753	1308528	796496	1279690	970636	709569	529195	266656	360195	688628	259173	220767	194112	177201	99381	112072	128307	268141	258944	250432	702306
9,10-alpha-Epoxy-eremanthin	284.325	[M+H]+	284.323	99.9	284.32516:473253 285.32851:294680 286.33187:0		279208	857896	460415	89812	529049	335092	185357	327819	270164	504383	405391	148411	262050	101185	170081	627571	122974	258602	174316	311099	8981.18	583895	242886	537836	252671	449259	263620	234891	113715	291197	222494	284030	117051	217587	8981.18	136570	816536	221302	128175	247173	255564	499579	244599
9,13-Epoxy-3,18-dihydroxy-15,16-labdanolide	370.274	[M+ACN+H]+	370.259	95.7	370.27362:527337 371.27697:190112 372.28033:306818		3867997	3682355	2236264	1909485	2112606	1937599	1915057	1962289	1931784	1978904	1921450	2635686	3961329	2830824	3057909	3794576	3633642	2635979	2866034	2662659	2608357	2482990	2964692	2337632	2430231	2431230	2672011	2465030	3128494	2494492	4041252	2948082	2755604	2788517	2461584	2656439	3963586	2747121	2770056	2711308	2872976	2641236	2472497
Acetophenazine	412.205	[M+H]+	412.206	100	412.20517:691697 413.20852:506271 414.21188:0		573689	372200	1231350	1001491	1256159	1229397	1623189	1192876	847443	875051	888401	1119724	433080	1283732	582766	459927	1224959	1040654	919495	895118	1134912	570722	66848	338322	73290	120409	1195234	1027876	1418811	1812066	1500030	674024	1556816	1334224	1335886	1058960	1332746	1993730	1451036	1112826	1441476	849395	37224
Acetyl-CoA	405.591	[M+H]+	405.57	91.4	405.59122:102971 406.59457:0 407.59793:0		253751	293374	254899	277829	290855	262297	271486	340879	279787	278181	249416	212199	135107	250597	291854	318415	241837	152367	273068	346405	241193	307711	319879	304578	282639	272938	381431	372890	296866	375399	341862	296989	273886	307338	411000	343225	345944	325150	358050	364440	304644	249525	250592
Acitretin	327.195	[M+H]+	327.195	100	327.19489:1258739 328.19824:214950 329.2016:128426		2921651	2426993	2456564	2300128	2562409	2368256	2254938	2436288	2495879	2357870	2783411	2460078	2997728	2120553	2680220	2779922	2827842	2227476	2688179	4313810	2262673	2055480	2944138	2711083	2488685	2976447	3660383	3708891	2512328	2366348	4252419	2921904	7906968	2745826	3669567	2501106	4633242	3692394	4588912	6253818	2649595	2530781	2281091
Aconifine	662.341	[M+H]+	662.317	89.4	662.34076:62179 663.34411:0 664.34747:0		80125	49769	45883	45721	86154	51113	126329	96761	20716	23103	30998	49359	109539	55030	87211	44758	61467	72922	69912	278.634	33533	92300	37467	24133	124450	79307	137215	82005	88407	118656	87417	27999	54066	38862	278.634	82969	61702	278.634	76072	29926	86108	22625	68127
Aconine	500.292	[M+H]+	500.29	99.9	500.29202:1427330 501.29537:707283 502.29873:0		1569443	1512071	309.513	309.513	309.513	309.513	309.513	309.513	7271	309.513	309.513	1445858	2917632	2119462	1582088	85673	3168770	2849422	3115667	334794	1679110	2080846	1208580	1629822	1900619	1719943	745036	2320470	1710937	309.513	309.513	1693223	20059	16827	309.513	309.513	309.513	8313	6453	309.513	13230	6973	2720986
Actephilol C	595.22	[M+H-H2O]+	595.234	96.1	595.21997:766742 596.22332:319970 597.22668:0		3129221	3592258	3373757	3200358	3388961	3319400	3496563	3628466	3210559	3717074	3415009	3310701	3694743	4090103	3724692	4186134	3354594	3718372	3094627	3779246	3584386	3488846	3534637	3674364	3255344	3308308	3780541	3626614	3377314	3843384	3919110	3639417	3739128	3467510	3796265	3505226	3441256	3376476	3811155	3794497	3766695	3477058	3855168
ACTIPHENOL	298.109	[M+H]+	298.105	99.7	298.10886:398898 299.11221:108811 300.11557:148436		336170	627902	170755	193125	196877	169615	135921	131048	165402	142586	166494	433502	535079	879693	913953	280289	282839	294124	364887	1184268	477879	750892	532819	781982	451552	769549	431756	336051	227734	194322	201702	435758	203557	210541	179888	199834	106921	88710	116481	202431	166271	190698	407236
Acyl_Desferrioxamine_C16	771.579	[M+ACN+H]+	771.593	96.2	771.57916:22220792 772.58251:10277380 773.58587:2151291		36398508	96129720	24818212	26083130	25802646	24355416	26460306	24348336	25216246	24643150	22418660	90464800	99850224	105652568	87156832	98440344	52229628	50769404	39831164	103841584	65341028	55634580	105776200	101646568	39483688	91102032	41554248	52011248	34293124	118090584	38540224	88066680	36846644	36747100	35241860	40894528	36362504	36519444	37419792	36856532	39114644	35759316	90751568
Adenosine 3'-monophosphate From Yeast	348.304	[M+NH4]+	348.3	99.7	348.30392:23813884 349.30727:4823676 350.31063:1136728		93572208	92926856	58339188	58519240	56996692	59306504	55833244	54666336	50578240	57317916	54758164	97366280	88112288	92650104	92397088	99842648	83394936	89157912	86878688	101558496	80019896	92701848	98035600	92158456	95724752	92045536	92544232	90642496	86987920	99805000	99799800	88958784	94509160	100906496	87057560	94221440	89515896	90664296	89251296	95913088	88445376	84549168	91929640
Adenosine 5'-diphospho-glucose	590.049	[M+2H]2+	590.09	71.5	590.04907:524737 591.05242:0 592.05578:0		1512948	852123	11319.4	11319.4	11319.4	11319.4	11319.4	11319.4	11319.4	11319.4	11319.4	1416139	957621	566296	550768	11319.4	795403	712178	1271182	113194	920216	1518596	1508078	502127	1082093	772296	207395	575127	511923	11319.4	11319.4	1336923	11319.4	11319.4	11319.4	11319.4	11319.4	11319.4	11319.4	11319.4	11319.4	11319.4	771117
Adenosine-3-monophosphate	348.073	[M+H]+	348.071	99.9	348.07297:477032 349.07632:82278 350.07968:24362		18615	81102	25200	41307	21275	38645	5942	46302	37327	343.754	52082	43323	15601	59586	62945	59142	22203	38126	31193	265886	16516	139087	234951	223604	165122	232306	312450	140977	109925	160777	170816	14132	124281	148137	95363	44164	343.754	343.754	12737	172270	159730	192587	25575
ADRENALINE BITARTRATE	372.059	[M+ACN+H]+	372.069	97.9	372.05872:10819106 373.06207:1526553 374.06543:10698120		62620552	44908188	25416222	24668038	24127198	23357312	24644870	22837068	25242190	23233462	24545332	50154416	47577916	48661684	48952684	48173456	48937928	40615772	40370444	40280896	60306484	43804892	46343364	43675076	43230328	42259756	46175712	41228152	36749972	39928452	46794960	60556808	45628888	44905392	46033604	44107028	45802164	46507404	46651344	42816928	44336196	42898724	58881232
AFB1	313.046	[M+H]+	313.063	96.5	313.04578:163914 314.04913:66485 315.05249:0		295852	561634	34545	27186	28636	23922	28669	18585	8978	8822	5307	371576	497975	583948	567328	656918	166967	150827	194592	659549	408160	632790	423301	523713	372665	530624	213557	137638	103389	84944	58376	380524	63649	20853	9684	49495	7519	9933	5756	36022	22112	59029	347323
Agaric Acid	455.24	[M+H]+	455.231	98.3	455.2403:3556961 456.24365:1047302 457.24701:327023		5129464	4838608	10700096	12298672	12278076	11848849	12343158	12430021	11979833	13034042	12351378	4366128	4820865	5802881	5883762	5384648	5511624	3813056	6383820	7120624	4477820	5448326	5135762	6135075	7319898	6436104	6043442	6649543	4610220	11918569	10188835	5195684	10506138	10911043	11533505	13045784	12514478	12490019	12131315	10946490	11723479	12134331	3517617
Agelasine (Stereochemistry Of Diterpene Unknown)	480.286	[M+H]+	480.286	100	480.28574:4396252 481.28909:1560928 482.29245:347158		27948746	24665168	12167844	12477636	11936941	12136979	12308048	12801042	11971351	12739367	12301854	23621946	21729970	21298130	22287704	21543456	21874580	24430074	17412030	17037376	26611894	19141892	21391676	22075256	20001920	19914332	20572760	18026448	17487030	15790876	16540140	27855344	18425302	17855778	19341496	18467496	18069932	18507958	19859804	18004304	17489836	18270662	26807956
Alanine conjugated cholic acid	480.324	[M+H]+	480.332	98.6	480.32373:1117345 481.32708:0 482.33044:0		2224178	1133161	1453791	2134726	1114903	3107882	1596502	1193662	2107433	2624225	1335413	10145539	834673	3500243	1378924	8055522	2612404	1593822	1389169	867080	1103050	11502565	978708	1096965	2054764	1019694	1565024	1224267	2018669	2259554	2680939	2176312	1143586	1711910	2396984	3176324	3293650	389528	3892701	1201070	2637530	2936980	1637876
Alfuzosin hydrochloride (Uroxatral)	390.219	[M+H]+	390.214	99.5	390.2189:1946719 391.22225:618468 392.22561:194403		6847886	13417188	13191055	12907758	13262927	12632655	12229446	12791032	13088419	12296833	12252479	13753489	8251467	14108264	13518064	12541321	7591850	7153670	7088204	12647890	7351080	13247705	7418249	14053796	14048068	13973386	13536089	13163355	13816793	13466388	14964364	6999016	13413446	14444145	13991260	14199237	14505723	14177414	13839831	14360404	13351791	14364353	7624111
Alibendol	252.118	[M+H]+	252.123	99.5	252.11818:386478 253.12153:496368 254.12489:160264		1300589	1303956	859878	966708	866366	819706	957608	881584	1001329	797448	858308	1152652	1078488	935126	1320392	1008737	1288093	1282297	961920	1018735	1146127	1322413	1277038	1211332	1098166	1072868	1120198	1006978	1003221	1205573	1043122	864326	1078043	1113152	1206940	1023783	1063206	1094724	1253591	1209271	1066868	1122983	1149662
all trans-Retinal	285.226	[M+H]+	285.221	99.5	285.22644:378241 286.22979:314809 287.23315:310844		1751690	1421156	130907	316620	223804	187878	165528	139030	228404	312021	327564	1760650	1110009	893795	891903	485847	1556023	1843593	1619958	565446	883614	777429	1287814	796801	883734	1666281	675284	1479253	644154	559964	212634	559410	126982	378167	356164	130947	393953	231309	172897	354838	342472	312595	1275180
allo-Protolichesterinic acid	325.242	[M+ACN+H]+	325.238	99.7	325.24182:917304 326.24517:387472 327.24853:406940		3903662	4022746	3825356	3831229	3562112	4682271	3926380	4530569	4045459	3744470	6383492	5808192	4064206	3088888	5318624	4678021	4123716	4482843	4141260	2610336	4971072	4740060	4058148	3901625	4234107	3713757	3412758	5597404	5007148	5385815	5508618	6110192	5157085	5318007	5839596	7286830	5893948	4125951	4726566	5532310	3904480	4032542	4061067
Allocryptopine	275.002	[M+H]+	275	99.9	275.00189:164582 276.00524:11808 277.0086:0		189919	215417	181819	165910	170119	167583	156154	166283	214229	223477	192897	232386	268483	235687	198501	193459	225089	249097	196814	160310	206065	221504	197521	252080	268080	230913	198247	163531	224102	347745	289085	202563	293138	278129	217890	261721	225091	251050	242513	251861	290202	276094	239355
Aloenin	433.109	[M+H]+	433.109	100	433.10855:372102 434.1119:81103 435.11526:0		1232271	1934061	1696128	1888695	1726380	1812002	1764189	1869667	1944440	1861921	1672108	2064496	1611245	1885652	1693437	1932239	1645425	1783767	1780295	1784210	1495926	1851142	1995142	1709946	1466784	1790965	1986342	1605170	1921547	1948298	2019844	836768	2040474	1756467	2052606	1845605	1928115	1725696	1921848	1872047	2043269	1858760	1148644
aloesin	412.166	[M+ACN+H]+	412.16	99.4	412.16559:257410 413.16894:374123 414.1723:47281		1129988	946777	1167002	1133839	1472190	1260257	1203827	1256633	1298974	1365304	1319197	693305	1177750	786513	1529721	481447	1027709	1495458	810789	1139364	722479	1189278	1260634	1410010	675420	1250072	1227745	731459	935190	1321856	1393708	618896	1374952	1209183	865864	1722236	1196853	1318291	971984	1258909	1303272	817136	1336758
aloperine	255.181	[M+H]+	255.18	100	255.18089:2968284 256.18424:1818254 257.1876:550369		10812491	10693544	1003125	1323245	1250511	1528119	1225973	1485886	942876	1005796	949550	11660745	11903434	11576244	10749734	5917560	12253182	11064972	14355540	5530612	9845420	8912119	9485455	8929993	10372972	9896253	5622426	8987500	7699829	1133070	904498	10306385	663546	837394	1522029	798710	910056	1141461	1420409	1466292	1017326	1406742	10362889
alpha-Codeimethine	314.176	[M+H]+	314.175	100	314.17557:370134 315.17892:155175 316.18228:75488		1250156	1088106	884139	901623	804890	763548	813916	762151	782678	749346	927133	1036568	1488852	985097	1077684	988967	1068812	955383	985096	1656820	996181	1029763	1179672	1203581	1036178	1035811	1198221	1575952	944701	1084918	1390428	1164321	1538378	1008638	1371564	1075884	1289874	1299823	1212564	1976790	1045358	1125814	952476
Alpha-collatolic acid	544.257	[M+H]+	544.255	100	544.25653:1742502 545.25988:747188 546.26324:4030388		4624034	4226206	4635891	5284406	5122572	3354067	2176712	4551847	4341116	3888680	5482982	4244570	4123239	3720465	3714680	4688202	3839309	6130632	4129000	3738821	4267530	4298704	5358112	4019007	4523294	4098725	5343738	5735669	4601460	5333510	4814000	3742538	6067032	5296430	4407528	6383228	4361676	5588187	5558254	5078123	5392938	6172132	4513412
Alpha-Hydroxydeoxycholic Acid	431.256	[M+H]+	431.256	100	431.25598:671488 432.25933:0 433.26269:0		924886	1532840	1507805	1141515	1413310	1870299	1378530	1406172	1482441	1059974	1487778	1492994	1485502	1303128	1429654	1095090	1447100	834026	1725059	1159387	851106	1515443	1363381	1776083	960041	1439453	1851277	561476	1265357	1485778	1280999	1336034	912574	1548972	1510818	1383900	960195	1398187	1503318	1513893	1292210	748730	1543972
alpha-Tocopherol	430.38	[M+H]+	430.38	100	430.38031:3754608 431.38366:3750408 432.38702:0		6945954	11852981	9975465	8310686	8675594	9042324	7999238	9193253	8350853	8813827	6318038	13367333	10314574	13205733	12560866	12917372	7368256	10215178	11075399	13710375	9296647	12158272	3529550	12000694	13271471	7352697	11604914	9258578	8716759	13158632	7476167	12545447	9016272	9351256	9653772	9236542	11141065	10471741	8864252	10776556	10318733	10808756	15268282
alpha-zearalanol	323.165	[M+H]+	323.178	98	323.1647:17446916 324.16805:1135548 325.17141:176382		8988408	16065065	1694951	449624	842707	943526	1001279	1536142	760263	863853	1073710	13261307	10878071	15560219	27831366	39843976	2806681	1144696	1963790	82084320	9671071	26972258	16791276	20720764	10881835	18555762	2574256	1193876	1722484	6699485	5402912	10823282	5164504	3248448	5117666	3550654	1400780	596267	1232419	3616711	6055182	7725137	5755524
alpha-zearalenol	321.189	[M+H]+	321.162	93	321.18948:9674694 322.19283:3114362 323.19619:1135731		30574374	26207700	1340003	919317	740245	927409	1038740	888348	709674	542080	642551	27740144	33591264	28966740	24172182	11599991	31423220	26081958	34917868	12996736	24291894	25520874	25684710	21529016	26561896	23504106	12240033	25542264	20185118	583888	661668	26042156	887076	576924	894969	881466	441241	676952	581285	1063503	666355	772899	26137428
Alternariol	259.064	[M+H]+	259.066	100	259.06445:653674 260.0678:310913 261.07116:113390		14445	6645	1004685	1058522	1104490	1138835	1114013	1150170	1561116	1644999	1593398	13194	1470	23832	19733	47380	34742	85238	84760	685791	11672	177489	141343	28337	82330	15680	323118	221305	165257	572554	437278	13323	509474	700199	713675	752922	886822	828693	854549	518458	530260	596309	16697
Alternariol	259.064	[M+H]+	259.053	98.2	259.06445:653674 260.0678:310913 261.07116:113390		14445	77998	1004685	1058522	1104490	1138835	1114013	1150170	1561116	1644999	1593398	13194	1470	23832	19733	40019	34742	85238	84760	685791	11672	12669	141343	26345	82330	15680	323118	221305	165257	572554	437278	13323	509474	700199	713675	752922	886822	828693	854549	518458	530260	596309	16697
alternariol monomethyl ether	310.975	[M+Na]+	310.985	97.8	310.97498:228046 311.97833:20349 312.98169:0		480728	364603	376162	407458	334987	454719	467166	477975	735793	695461	695005	383808	535981	464376	431832	234406	701603	665571	798941	216688	466795	462227	400162	424073	541911	486316	368238	726500	659806	288670	323757	457718	270146	338022	426771	395986	569275	511095	626448	357249	277548	274629	521446
Alternariol, methyl-ether	273.07	[M+H]+	273.068	99.9	273.07013:6721803 274.07348:815270 275.07684:99292		17935954	20036348	45157	80903	243687	23148	28845	1762	23769	129333	209288	17797890	27568824	22094580	16248699	6797278	16159074	13796179	8489301	7934088	22214934	23565750	18235890	15487358	16010505	17628318	5270492	12840829	12613609	757711	442819	18155278	199337	203650	246861	143859	220428	87162	58501	220624	1762	58842	22876164
Altertoxin I	353.098	[M+CH3OH+H]+	353.1	99.9	353.09796:2144918 354.10131:276381 355.10467:105155		216003	1779017	999	6701	8089	4984	2663	6211	6865	4455	1903	682559	724963	2604090	2756427	4890320	309217	507477	507970	6005352	649199	1879049	1220433	2489689	966613	2345496	1081567	499347	453607	28337	19257	469959	16010	20393	25443	27987	2501	2889	5516	8983	30893	23096	669040
AM-251	555.044	[M+H]+	555.021	89.6	555.04413:327064 556.04748:141710 557.05084:0		787423	275175	1144.27	1144.27	1144.27	1144.27	1144.27	1144.27	1144.27	1144.27	1144.27	164628	132822	266768	101242	1144.27	271772	250867	303103	22968	493049	208433	186663	43560	461831	216790	68546	199606	102138	1144.27	1144.27	415417	1144.27	1144.27	1144.27	1144.27	1144.27	1144.27	1144.27	1144.27	1144.27	1144.27	339952
Ambroxol	376.976	[M+H]+	376.986	98.1	376.97614:780328 377.97949:51364 378.98285:206035		24240	244026	161.93	161.93	161.93	161.93	161.93	161.93	161.93	161.93	161.93	83137	54281	524148	660241	1221850	30030	75754	67820	1464999	57074	370433	225821	654230	174802	530299	584748	150840	92216	4363	11297	63162	30987	35896	25475	11727	161.93	16011	161.93	7419	21276	19719	58048
Amcinonide	503.242	[M+H]+	503.244	99.9	503.2421:14854916 504.24545:4785923 505.24881:810039		9991033	20418998	404.693	4212	4963	18229	10343	5511	7814	4617	4047	13232640	16477501	19120992	23744886	16924968	304650	507507	55053	20703484	9394317	26160154	11622610	25411708	15821526	22138464	526578	352642	380097	12469300	12678054	10357471	13081405	12521976	20104292	14201362	257510	344985	321942	13525291	12873341	13659513	8781281
AMG-073 HCl (Cinacalcet hydrochloride)	358.18	[M+NH4]+	358.178	99.9	358.1796:584549 359.18295:136393 360.18631:93681		693394	529590	487206	528979	493180	517859	566607	651193	588785	631236	609196	686403	574802	770846	821825	1267054	471385	704936	86540	1103553	1002443	688190	683924	771973	655020	751520	812359	496384	913374	1141227	900201	884402	730385	1199736	813919	560512	631095	981104	1026302	350483	576567	461482	777012
Amidosulfobetaine-14	436.371	[M+2H]2+	436.333	74.6	436.37112:310861 437.37447:208374 438.37783:36348		297767	497126	244217	231957	353309	276984	252776	459126	416503	398135	383852	376045	457245	494275	508740	818829	305769	349673	331970	471080	369453	515507	361075	562638	435541	522502	509546	411172	345806	248668	298514	313884	262701	298194	336619	304711	480287	495866	418365	279969	224215	270994	391607
Amiodarone	646.046	[M+H]+	646.031	95.8	646.04602:88328 647.04937:32720 648.05273:0		276151	200413	205.365	205.365	205.365	205.365	205.365	205.365	205.365	205.365	205.365	140743	239713	128879	175610	11264	245070	86034	255351	17587	124651	192090	174157	97050	216928	125741	27545	124362	139288	205.365	205.365	148109	205.365	205.365	205.365	205.365	205.365	205.365	205.365	205.365	205.365	205.365	168716
Amygdalin	480.192	[M+NH4]+	480.184	99	480.1915:1805162 481.19485:693840 482.19821:185343		6297330	6509528	683356	675117	589832	726762	700129	743214	625741	665833	664764	5660412	9563387	7832969	6222675	2330921	7888898	8298518	8182807	2995364	8090748	6948621	5652355	5768015	6451803	5922728	2172878	6467557	6466912	449102	450236	6623172	281743	317163	585592	390408	413221	460286	531768	580572	526104	254483	8905144
Anabasamine	254.16	[M+H]+	254.165	99.4	254.15979:1702085 255.16314:1775497 256.1665:906636		7685059	7576382	1061586	682914	941253	757925	1276857	1369157	1142275	862948	924780	8414298	7826380	8007588	7437360	4826207	8296364	6641186	8768249	4090374	6607605	6865158	7074353	6448529	6891886	6881846	4801400	6804324	5601949	873117	713684	7033646	936110	770639	851456	842543	1045090	939379	1016443	1035833	902900	606385	6667740
Anabasamine Hydrochloride	312.284	[M+H]+	312.282	99.9	312.28418:14017193 313.28753:37951688 314.29089:9988817		45886076	62693984	30231842	59010080	35959992	30422568	37818072	46408700	32742234	40644860	33339810	46848508	37314808	26241472	73117896	19167164	46881080	32160868	24279034	43933776	62962284	72471440	27461664	57663052	54179252	63458536	61261580	76789440	50806120	49982728	39551820	66301932	67806552	74298024	38806032	35748840	40178300	66406140	68182784	38800888	33556616	65611232	47184660
Anandamide O phosphorylcholine from Mulder Biochemistry 2006 45 38 11267 11277	513.332	[M+H]+	513.345	96.5	513.3316:6912238 514.33495:2307517 515.33831:0		17556216	22201624	20859690	23841188	23465070	19928778	24789984	19195498	25175056	18503096	22640134	19201900	20358352	18950280	19177386	22082698	14775640	19925976	13929228	17484694	16195067	19096524	21635992	17993966	18296904	18811662	17038226	18947510	19189948	23835818	19684572	15449502	18351076	17559850	21206872	23438572	21202748	22409226	20846110	23326324	22956034	22139796	18972568
Androsterone	291.247	[M+H]+	291.236	97.4	291.24716:31785946 292.25051:6137548 293.25387:3901134		113360176	80709192	98789312	99795864	96960544	101859488	102509256	95178728	97953784	94698536	118233456	77355816	102476360	72036688	77558912	89984472	89663152	87657432	103535432	86860096	86555224	80022080	86922624	80840512	89576688	109454392	122194496	90015232	96083456	123125872	119978608	101887200	101469592	131237112	131079384	102748208	102757264	102360872	102281296	130636160	132151088	102872792	104257256
Angeloylgomisin H	517.23	[M+H]+	517.224	99.2	517.23016:5918270 518.23351:2181952 519.23687:462077		32149988	24153826	21636708	23630690	29761956	27001908	27803832	25743594	22112100	25945846	33968228	27945516	28428210	39220888	27598782	24218954	27734118	26244738	27103854	24348506	26555064	25842146	25985804	37965096	29644230	36592284	35706668	25813070	29389872	40964040	37395720	36738492	27977816	32149520	28937104	40004484	26862648	27003306	31378624	43334660	28492092	27602722	38927764
Antheraxanthin	584.462	[M+H]+	584.42	70.5	584.46179:3185571 585.46514:622995 586.4685:147004		14061061	11801457	8135806	4038747	11620872	16696503	4256346	13777316	9305771	19395458	12309380	19864294	8066497	10867859	11363635	21197762	10041880	19460070	13962020	13706363	10195374	15118799	8995477	10237043	15249586	11592345	12338977	18590696	17118246	19427968	11254328	19218430	9549023	4322332	20581502	9039913	8828834	13121820	15243342	11065522	12706335	11305245	15726352
Antimycin A1	549.316	[M+2H]2+	549.32	99.7	549.31592:4580618 550.31927:1626020 551.32263:848813		13344379	7279729	265642	301608	9249.45	199162	92495	118175	9249.45	9249.45	9249.45	9943549	10685452	8048832	8021606	1123256	10389928	9280724	12078455	2685113	10426940	10315501	8567305	7069426	10028168	7796517	3098582	8141928	9051110	150507	9249.45	11852864	9249.45	9249.45	9249.45	9249.45	9249.45	330699	9249.45	9249.45	9249.45	9249.45	11174302
Apicidin	624.363	[M+H]+	624.368	99.7	624.36285:1802531 625.3662:628513 626.36956:0		3102920	2965914	4265463	3816391	3524644	4697867	5008314	3976813	4485890	4250752	3301996	3468330	2754129	2593807	3267755	3177176	4372186	2413316	2546592	3189053	3521497	3417856	3750635	2704417	3633904	2806100	3780363	3284875	3892780	4214890	4290718	3078841	2818075	5509521	2838203	4778020	3747385	4608426	5131332	4638792	4801881	4841180	3544240
Apicidin B_120250	632.331	[M+NH4]+	632.341	98.2	632.33142:4102301 633.33477:1429938 634.33813:401474		30138338	35429608	29231334	19814100	21354994	21384848	29853930	34367156	29826782	19647484	22697562	25169368	33697828	36778596	33853576	25361072	31544646	37352208	31980978	32899644	35740916	32531492	37620900	37878888	32932956	24260000	33755324	20882966	30822692	35848816	22294512	25523022	34318696	33119296	25354894	35133288	21659706	37527728	32422568	23808860	35359900	25768462	34429256
Apigenin	271.183	[M+NH4]+	271.183	100	271.18304:4551461 272.18639:961558 273.18975:268782		28824262	28241520	23358706	20064676	23150868	22105914	24567340	19884162	23521572	18907834	21618732	28731436	30004380	26729812	25615982	30514656	27966818	32082808	14382282	25675310	32364436	30953698	24511216	31328928	32162318	26373330	25304586	24657490	23589384	26901702	28180814	27957052	28495060	23426880	26780642	23835430	26580470	23395716	26068180	27796154	26760750	24550124	27748336
Aplaviroc	578.327	[M+H]+	578.323	99.6	578.32678:253520 579.33013:93056 580.33349:15359		319069	266383	559793	356577	494865	256880	482941	297160	355155	388028	518993	307920	341833	305874	328765	571194	341060	279439	314505	999084	257349	170153	153126	301924	265439	328191	733628	509171	275303	665711	745752	358834	859033	651201	618699	609314	736687	697874	729989	1157925	680722	674305	261363
Arctiin	535.22	[M+H]+	535.22	100	535.21973:10231795 536.22308:4153371 537.22644:318387		15814268	16005388	20947416	20102586	18659868	23165302	20078700	18892958	19198640	18676270	23394110	18844444	20551596	33049538	37005680	30313690	23503408	17640196	18407704	19260098	16919682	20072974	17654200	26146624	28198698	21695636	23806936	21777750	18153494	22990690	24074646	24342084	21929292	21978696	22257500	22074064	22673244	24318008	22976460	24013410	24990694	23637112	22582036
Argininosuccinic acid; CE0; KDZOASGQNOPSCU-WDSKDSINSA-N	291.128	[M+H]+	291.13	100	291.12845:806617 292.1318:192578 293.13516:92248		1252216	1662038	1191758	1199546	1235478	1108408	1139730	1216908	1137028	1180311	1184537	1341270	1679028	1232811	1848987	1115922	1524964	1671664	1546520	1761097	1858377	1807461	1419041	1586480	1260399	1612634	1635975	1589903	1432673	1230086	874136	1536903	1031110	1182653	1213141	997730	1276948	1019371	682905	1043413	1070527	973940	1614506
Argopsin	429.052	[M+H]+	429.051	100	429.05188:320233 430.05523:77430 431.05859:0		359044	191623	282558	289420	240723	293503	318733	285859	343464	329896	322329	206545	339477	259919	214577	59910	500447	478926	602944	63691	394748	298733	223816	201472	378192	253673	97780	410874	455393	72280	112030	359879	76701	65261	172624	84212	221486	228203	272872	146862	81295	79324	393714
Arthoniaic acid	546.274	[M+H]+	546.27	99.7	546.2738:4230264 547.27715:2312175 548.28051:0		11638279	12401387	11469376	14338564	12364158	14275640	12717285	13241731	12243925	13389749	12137431	10883700	10019759	11561660	10446852	12432098	13091042	12294467	11423656	12706174	12747958	10288661	11743136	10924233	11634324	12618676	12181375	12389086	14753595	14750086	11173282	10103843	13113414	20299982	14858668	13235430	12947535	14420193	14029707	15022854	14150323	13032340	10644693
Articaine HCl	285.125	[M+H]+	285.127	100	285.12549:950115 286.12884:717113 287.1322:430108		1883323	5978665	6244597	4917900	9676833	8106576	7950669	4639090	6958520	4879658	7942000	4185344	1360347	4364908	5401254	8096039	2952194	2517527	4894678	5219672	5362519	5245966	4739860	4900884	2704534	1411100	4671207	2883330	3327864	8660976	8275688	4084393	7172814	8775497	8570924	8563922	9033764	3892884	9336174	5142620	6470282	8173218	3595909
Asp-Glu	263.087	[M+H]+	263.087	100	263.08707:5667433 264.09042:0 265.09378:0		10004361	9556591	26132746	17538108	22802244	17957594	13241971	8482576	18864036	9564880	16735308	7292125	7574014	5129322	8940261	17063362	8718826	10053716	5842184	10110136	3341261	8278219	5556820	4536124	4750534	19745602	14449677	11953709	11069699	11972501	27793124	6810222	22189546	21484594	25983944	23617390	25997266	21689576	20373556	13429635	16396486	11903194	9000970
Asp-Phe	281.112	[M+H]+	281.112	100	281.11212:4629828 282.11547:1178019 283.11883:1137907		9630359	8385795	3499814	2345811	3620513	3644403	3304136	1622403	3235286	1660475	3531742	8414104	11330739	9313638	7844061	6588985	13936120	12975211	7692066	6363992	9812497	8736870	8123196	8700869	8689784	9334290	8126097	11877409	12309498	2013789	3191921	9180668	4245560	3744376	2255666	3139979	5272420	3393621	4762538	4294523	4696609	2188160	10400199
Asparagine conjugated cholic acid	523.347	[M+Na]+	523.338	98.3	523.34735:11287684 524.3507:2046793 525.35406:0		30879026	28218336	8430349	8922461	8609443	8617116	11964841	8851775	12058765	8952156	8821560	28377782	24636316	35244300	65627648	32346176	21732600	13332984	30452662	44226728	51345680	76187504	82930048	40888012	59187900	76423536	17110420	42709472	25906722	8382714	8882981	58148760	8126058	7783005	10803754	11246715	9244715	7590240	8375468	9125432	11536380	9780924	59040860
Aspartate conjugated cholic acid	506.314	[M+H]+	506.311	99.8	506.31381:1446281 507.31716:633985 508.32052:407145		1572013	1550765	355614	227031	222398	349839	219355	254291	457751	301782	287487	1727242	1145498	2007783	2501354	450360	616300	8717.11	343159	1768022	2364624	2052685	3418802	2020009	1874441	2338752	368635	330463	162074	336440	294685	2154620	158456	168397	239060	326675	195953	114323	297957	259438	87171	438485	1673263
aspergillusidone A	371.01	[M+H]+	371.01	100	371.00989:279066 372.01324:39251 373.0166:225089		150265	432851	47442	61170	63511	24459	34576	26338	13870	35942	18521	233191	302564	438669	525601	625555	113322	140851	214977	492845	286396	384302	255902	541399	236246	499629	499020	247856	154305	35786	5520	265154	19705	51384	31698	56738	89573	30129	77365	6423	15954	17394	267637
Asperhenamate_120258	529.209	[M+Na]+	529.209	100	529.20886:2946275 530.21221:1126454 531.21557:1996069		11389142	17565870	17211438	18365396	16920274	20777934	18643520	19466508	21299334	18172348	20081216	8535849	10600845	18279854	11365036	21483654	13586536	18856708	12824610	11359554	15776899	19741328	9861830	8842709	9845214	9837459	13509841	13658486	19097342	21384322	11610222	9933662	15402049	21273592	21148706	19943524	14590608	13876282	10345142	12778475	21532274	22732284	10798754
Aspidocarpine	371.234	[M+H]+	371.233	100	371.23373:6977480 372.23708:1761108 373.24044:655495		7637902	18462060	4567225	6022188	3685038	4901644	4621906	5179712	4625272	5530724	2872482	19374598	15842815	18215638	16273532	17281096	16869420	10707260	21350108	20297270	8213861	18515170	10730001	18327388	21120704	17913692	20367044	19520494	10533148	23407600	26258478	17440188	8605580	6351326	6075413	4966309	7536058	3293826	6672348	6993654	4725974	5923772	15875842
Aspulvinone E - Yellow pigment - Found in Aspergillus	297.077	[M+H]+	297.077	100	297.07709:635399 298.08044:0 299.0838:0		1415817	1115763	639445	129973	455894	218224	177949	225484	283710	229184	89048	421666	362171	811823	336706	848013	1133810	778286	795392	600922	1011395	183328	498151	1063260	1086312	542734	533445	544374	731499	362670	794908	1688382	150912	417355	741650	2110530	461467	760169	541316	397170	455726	314673	688001
astilbin	450.821	[M+CH3OH+H]+	450.833	97.1	450.82132:505411 451.82467:108406 452.82803:750834		116372	82307	341898	247655	220529	286064	355250	326673	386296	321440	396753	81587	85448	91421	172653	394140	110104	28674	102087	1125931	124863	22953	34271	142131	69071	64658	331449	93805	17936	526609	388708	117998	426028	559050	570444	580476	717625	832493	826212	355766	350024	357688	55166
Atalaphylline	397.213	[M+Na]+	397.212	100	397.21255:13297916 398.2159:4325371 399.21926:126001168		81941160	76856848	62977296	64023160	55641644	67483248	69789080	65674228	65322280	55893752	57084672	89548424	92476216	83589872	85024064	75261728	83117328	82152168	83832160	75711136	82606648	88736264	94493504	93205952	84987576	88320696	87032928	82472280	70788472	65461680	60834324	91573160	73442296	74506752	62258144	60356660	56022416	59639864	56352584	72023728	62890856	58123412	89448640
ATROPINE SULFATE	694.347	[M+NH4]+	694.337	97.9	694.34705:3919400 695.3504:2015009 696.35376:592100		11575656	13250158	12831110	13014841	13461914	11478905	13947399	12682671	13105836	12462682	12294775	11519510	13097425	12741704	13198456	12718595	14940585	13140416	14315441	13461769	14562099	12487741	12854168	15528021	13774130	13314112	14495052	12762800	11699067	13127956	13951962	13001221	13970296	13995858	15945257	13169867	15675590	13748556	13922122	15650648	15048604	14390840	13313001
Aurantiamide	403.204	[M+H]+	403.205	100	403.20419:1850617 404.20754:1073770 405.2109:786554		9096571	11237663	10260576	10010179	11164598	10681156	13228962	10899711	8864938	10826608	9229361	10620324	6864112	11917544	10456465	11210091	11089159	11183879	9333897	10862172	10719338	8436828	14166363	10886076	11187539	12289625	11526128	12534668	11087182	8465326	10016221	11920094	10868697	10962296	11454222	6676654	10690689	11094918	10380070	10493935	10547630	10835194	7053851
Aurofusarin	571.076	[M+H]+	571.086	97.8	571.07556:3328216 572.07891:1287304 573.08227:312139		10312586	10215919	3485.61	3485.61	3485.61	3485.61	3485.61	3485.61	3485.61	3485.61	3485.61	7787078	10684793	10211823	5951640	2888766	9654165	9063997	10535588	3730444	11817054	12733434	9079768	7528610	7776381	6808065	3068795	7086576	8498198	3485.61	3485.61	8263022	3485.61	3485.61	3485.61	3485.61	3485.61	3485.61	3485.61	3485.61	46799	3485.61	9018943
Austrobuxusin I	613.33	[M+H]+	613.335	99.4	613.32959:324643 614.33294:763734 615.3363:273520		435490	197212	415679	347160	398620	409595	402192	367805	328568	245182	279569	380626	481359	225598	475525	463120	445698	165210	278584	1803943	190255	342857	474587	257855	250902	638826	896855	673118	206666	356289	947591	537377	982987	387425	375986	368908	918631	420925	582910	1170674	394148	385736	204256
Avicularin	457.081	[M+Na]+	457.077	99.7	457.08099:202802 458.08434:41447 459.0877:0		529859	469252	173.291	173.291	173.291	173.291	173.291	173.291	173.291	173.291	173.291	563903	613131	508839	408790	204079	553215	484640	509335	271268	634669	575197	518578	461855	499908	456415	222055	449801	491543	173.291	173.291	593398	173.291	173.291	173.291	173.291	173.291	173.291	173.291	173.291	173.291	173.291	662124
AVOCADYNE	307.221	[M+H]+	307.224	99.9	307.22095:3512334 308.2243:817896 309.22766:2775906		13483177	8509238	4910606	7611403	7223960	12948373	12533805	14121188	10596469	5658712	12162527	13871501	7982527	11943206	7083457	6174000	15775923	17776004	19799284	15903822	20285722	14142645	13906025	18543540	16278238	17071106	14236263	8904403	9932370	14713066	13457670	10247773	11951306	7293102	9257977	15009772	12959851	9582508	6522786	13335243	5719084	7613665	19375796
Axistatin1/2	440.351	[M+H]+	440.338	96.9	440.35056:24761562 441.35391:9127821 442.35727:1175660		79626936	72237176	74991984	68206072	70561600	71741240	71778888	72895184	64765260	65039744	79696744	64606636	76446272	76616760	71335424	73487632	74624992	69228216	86587544	74795848	64610416	78864288	73436344	78739112	79056808	77998888	74020200	72584848	70523296	77761328	80944752	69161368	83611720	81394128	81791240	73886648	73381744	80729416	88608392	132824112	73759728	76225600	70063112
Azatadine maleate	291.18	[M+Na]+	291.186	99.3	291.18002:3397554 292.18337:1417731 293.18673:2301633		14353616	17693566	267421	1232895	1519929	504676	791697	720711	722633	742151	838501	16662413	19232438	14599763	13688989	9730358	15237489	12756626	14448965	11576213	17124542	22093778	25892686	16518224	16909980	18762312	7541536	11116047	9293908	956220	622191	18908228	944772	1100596	1186789	575902	989049	615992	723910	1178132	632711	907180	15020510
Azoxystrobin	403.12	[M+H]+	403.12	100	403.11993:6157560 404.12328:1639734 405.12664:2106996		33141574	34414912	35864580	37097548	32990784	36715624	35049160	34231792	33152434	35857904	36010732	32091414	26988950	34965428	39804596	34191308	38586660	38343532	33701948	43145452	32846312	32160956	36032804	36743728	42141108	37630852	35031984	37081220	39621772	42298752	39812016	32558298	36959196	41107344	38776100	42139112	41214948	34903472	35423332	40631732	39226772	40881072	27865810
baicalein	292.931	[M+Na]+	292.935	99.7	292.9314:322254 293.93475:102458 294.93811:205291		162666	202605	640135	245375	334721	233687	251153	587101	250623	214974	227261	178520	135822	266984	428251	591382	181396	197819	222770	972223	140003	214124	209153	447882	208936	297555	637437	438666	283018	266924	397452	105523	214416	297025	445534	339401	124607	248348	175994	364455	350560	407695	150289
bakuchiol	295.146	[M+H-H2O]+	295.146	100	295.14636:1667444 296.14971:310265 297.15307:836742		15809563	14967996	9456012	14723781	10751839	6447418	8512032	15632368	13223565	14040341	5236084	19848324	14106669	9476072	14424518	7667844	16017431	13593125	13726756	8607764	15316654	15954659	15324256	13908420	8205516	8568244	18636124	8227880	15193256	10894677	8377034	14314473	7928725	20250048	10906716	9735534	15392216	8003394	15029025	9746188	7649485	7016634	15758174
Baohuoside II	523.154	[M+NH4]+	523.15	99.6	523.15442:87547 524.15777:0 525.16113:0		225141	47863	197466	67220	94230	42684	81165	138280	98551	112814	113268	150766	79920	82530	87546	111019	131716	41949	30954	47811	62863	112519	129523	140002	125410	41519	120568	86428	82776	3095.38	34121	31865	230731	185113	133020	123373	125935	111494	103795	136620	192319	102432	40580
Batyl Alcohol	367.313	[M+H]+	367.317	99.7	367.31342:717497 368.31677:0 369.32013:701947		751169	667188	1064293	290647	410399	823862	500270	606745	1016490	632163	290912	548320	263450	946422	276697	544035	722358	618674	460567	687603	461700	805413	503128	679124	378444	412533	266046	536951	415381	569219	448742	889415	409898	404440	1083134	411060	730054	856018	216409	718205	653990	583692	379323
BE-43547A	564.341	[M+2H]2+	564.36	93	564.34094:1731257 565.34429:0 566.34765:0		3102745	3735330	75075	63309	939.874	82295	939.874	939.874	939.874	939.874	939.874	3994926	3148425	4392154	3335164	1830220	3181787	3292106	3951988	2603881	2193785	2017427	2580009	4066368	3986248	3564402	2135174	3581292	2598803	66608	939.874	3183790	939.874	110165	939.874	54737	939.874	939.874	71373	82143	939.874	139071	3013170
Beauvericin	784.399	[M+H]+	784.409	99	784.39941:4779479 785.40276:3354879 786.40612:799527		9704287	4128239	104683	3205.24	3205.24	93321	3205.24	3205.24	130397	3205.24	3205.24	6107520	8363362	5653184	3906870	220956	6515420	9827336	3837000	992532	13283771	6074096	6949715	3835217	5483803	5564355	1014998	4785930	11651217	3205.24	3205.24	11240580	3205.24	3205.24	3205.24	3205.24	3205.24	3205.24	3205.24	3205.24	3205.24	76177	11194094
Beauverolide I	488.313	[M+H]+	488.312	100	488.31277:8047602 489.31612:2415577 490.31948:0		17573244	20032688	24970046	25856748	30662804	25053406	29867850	28866862	25515576	28473966	25264316	21794416	22398418	19522386	23713538	26452608	21704740	21119236	25080086	29491114	15459511	19365158	24719662	25055474	25461644	22241512	31302012	24540976	20002016	31488918	29067420	18699250	25975570	26493820	20128014	35602168	27122288	30237742	27809978	28465408	31775274	35442804	16384499
Benzalkonium chloride (C12)	304.279	[M+H]+	304.29	97.4	304.27859:1059280 305.28194:0 306.2853:0		3834282	6072025	5237334	3322520	4223587	3837789	4256566	3365078	4208904	4381694	4422032	5247389	6554438	5325112	5457341	4413680	4439782	5258754	5164713	5020328	5380112	4881004	5011352	4784457	4469688	5026202	5460762	4994946	4713950	5285191	4031214	4886796	4436983	4962539	4137932	4602972	4558953	4004268	4737201	4251370	4917072	3898624	5579980
Benzoylhypaconine	596.28	[M+NH4]+	596.28	100	596.27972:73485 597.28307:44044 598.28643:0		122474	192856	189776	224318	200006	117308	170398	205564	178412	133512	208125	101785	91256	88022	116215	116038	164934	109052	82390	61879	203003	117417	132482	189908	196531	183957	162557	136027	185783	213528	156614	84666	146278	107332	123175	148468	103870	223965	214874	160373	157807	187104	111104
Benzylpenicilloic acid	512.181	[M+H]+	512.18	100	512.1814:444693 513.18475:167876 514.18811:22265		1112299	1229274	785441	871684	669915	786858	785089	766684	837045	738874	795318	1130490	1508897	1307502	1171474	563676	1286368	1313912	1480666	735346	1293260	1285877	1013529	1085712	1250231	1187870	630518	1210642	1177611	463392	611305	1196270	532103	431360	713896	473650	645542	607244	606498	730044	526299	430415	1332089
Berberine	336.985	[M+H]+	337	95.3	336.9845:92050 337.98785:0 338.99121:28284		142970	104558	91298	66235	65474	110531	126045	116734	194362	168597	149763	98183	109508	109867	122054	40024	220046	171890	279455	37513	107739	102839	89745	85163	155011	116335	56816	187393	183692	78377	70602	99141	71560	75092	93176	58315	129400	139539	157654	81035	48013	46184	123623
beta,beta-carotene	559.472	[M+H]+	559.43	70.3	559.47198:1579197 560.47533:0 561.47869:0		2365651	2643791	4141538	3139173	3902791	2699981	3337018	3864249	3802999	3896174	2227449	1690981	3259823	1735743	1151316	845095	1828219	1948608	2544405	2871564	3544328	2046792	2360924	2618817	1267149	1648240	2383268	1286846	2007552	4132878	2329110	1771478	4084472	3634303	4061902	3724576	3754729	3225919	3500831	3923973	4054874	2255629	1835966
BiakamideA,B	512.274	[M+H]+	512.271	99.8	512.27435:3811649 513.2777:1011047 514.28106:163243		22056544	20989338	21219684	22536732	21456088	21285416	23283052	20710346	20321672	21162358	21501726	21086412	18428208	21927884	20074830	13589155	20808014	20882498	21782796	13745685	21413898	22129314	21856074	21271632	22092206	21851200	17079456	21388900	20975090	25452332	24790522	22435460	22897610	25994568	24811870	25308608	24633626	23500748	25319284	24431062	24332010	24077150	21606144
Bifemelane	270.185	[M+H]+	270.186	100	270.18549:401904 271.18884:160870 272.1922:193565		1101830	938542	969022	869585	879674	979641	907182	824650	957251	915068	2187035	1016844	1030542	973920	784801	1046421	1383311	1179610	1252032	713628	1056658	1034130	983029	946171	992854	916309	1030348	1427191	1200756	1326760	1102706	1085098	1264233	2802934	1269653	1384735	1275228	1171941	1225017	1240091	2286628	1911117	1137864
bilobol	357.219	[M+H]+	357.219	100	357.21902:617180 358.22237:0 359.22573:0		965928	812549	420714	913240	1156896	576128	812084	1042836	1149455	405079	726182	880697	693996	268437	688834	883159	668184	689752	353817	240494	400969	605086	800030	664193	670856	862158	977064	732799	902531	1252145	1251821	433830	791895	875282	1108223	1394529	799891	811335	1559803	961694	878822	833340	804527
Bisanhydrorutilantinone	410.122	[M+H]+	410.123	99.9	410.12158:233210 411.12493:1710614 412.12829:275588		305227	652846	57778	66018	49871	58172	52229	46004	26533	15082	41692	480180	569099	753940	705167	822893	576388	597032	687559	108949	576069	721525	522375	758850	414056	709016	735991	606322	493760	53952	81392	557904	58276	63522	54968	60300	37511	46685	41326	49367	55959	17427	533101
Bisphenol A (2,3-dihydroxypropyl) glycidyl ether	376.226	[M+H]+	376.213	96.6	376.22614:547443 377.22949:144258 378.23285:172631		5147334	3404038	3262906	2620790	3318466	3813662	2343900	3290303	3174022	2831314	3159773	4138886	2920072	3026827	2651921	3332962	2154609	5111662	3659870	2790034	4263536	2752772	2834557	2560254	3098744	2913876	2653902	3142279	5112388	3379608	3341797	3369656	3201147	3613695	3412758	4771929	3586382	4006458	4245320	4004360	3632923	4068494	3871984
Blasticidin S	311.977	[M+H]+	312	89.9	311.9769:631502 312.98025:177464 313.98361:209786		273	69762	97530	96168	96143	73193	79318	61184	3972	13509	3524	3239	23	201719	409147	703613	5811	6540	11934	1212672	581	100785	54618	268367	48833	218457	636792	107250	31700	307712	278371	172	327864	108077	196779	220896	127237	131716	138607	255318	311734	322505	181
bonactin	401.254	[M+2H]2+	401.253	100	401.25354:1643682 402.25689:291171 403.26025:14441		3767531	3129437	3501486	3725564	3512296	3780336	3470040	3551152	3335192	3313896	3816448	3345013	4027233	2817703	3845061	4490325	3336539	2637392	2939366	7754314	2335550	2935862	3725018	4474444	2554542	4412123	6480676	5385368	2748588	4655281	5850671	3552074	6278264	4515198	4432040	4434462	6039610	4088377	5386052	6937602	4397728	4136814	2606428
Bourgeanic acid	387.318	[M+CH3OH+H]+	387.311	98.9	387.3183:8495553 388.32165:2346986 389.32501:600054		30777130	57958596	24852130	46935124	47769480	51434900	50621704	30509258	45597300	49280308	50526952	38166808	32079672	31028950	55194448	53686468	34179920	29721920	49514984	34566708	35435612	33899504	60115160	30612688	61678712	43907872	30803468	30233508	24748584	31575230	17344948	59130644	61952580	56412940	15241544	58709236	38995096	57829756	62449492	50451268	59025436	54915868	58707920
Brazilein	307.153	[M+2H]2+	307.153	100	307.15289:31339566 308.15624:2607864 309.1596:1454174		10139869	21660056	4003565	3536930	3824310	3354931	3617879	3188401	3549114	3954257	3980901	9328363	7531612	9868273	20340664	52299480	3067298	2185456	2199949	187663648	13753749	62925956	29614344	14397515	14682716	19208474	4947888	1525258	1265103	40507684	28510030	8889045	48755284	47469740	41679956	38254460	40763076	41732092	41949972	5060148	38878792	40952980	3879143
BROMO-3-HYDROXY-4-(SUCCIN-2-YL)-CARYOLANE gamma-LACTONE	437.044	[M+Na]+	437.072	85.1	437.04398:181553 438.04733:28000 439.05069:0		469279	430853	335152	367507	312916	367324	329836	374383	340068	308477	275286	436395	538167	391968	396638	180120	430360	397071	467720	275402	496686	465973	438517	379749	475279	401571	165767	451608	425378	258850	323790	475297	253346	239786	353101	274092	315649	258223	332912	351914	243382	220980	402691
Bullatine B	460.26	[M+H]+	460.26	100	460.25995:8407284 461.2633:2547980 462.26666:2296386		27351270	19880982	8897364	8867862	9787414	14143276	8254642	7566492	12556621	6617842	12717579	18664328	21071026	21688508	17297564	11693389	25786298	34243004	16544207	7935006	27546284	24036236	17511600	15819260	20970770	16976084	10854517	12735773	23431384	4801470	11209309	31358356	7404366	5867000	17779582	5051895	18668026	8496180	12988836	7488227	4198158	3635532	22519052
Bulleyaconitine A	650.319	[M+H-H2O]+	650.33	97.4	650.31854:172910 651.32189:0 652.32525:0		54826	46031	80954	178218	117230	109394	180119	38913	50950	122855	1954.33	49746	58636	22115	187646	89524	249237	54159	47157	104607	68273	106197	49491	54557	1954.33	87692	250054	109719	88495	179184	65175	26986	48805	76582	82469	63152	54726	91016	52285	50120	63997	49849	182929
Bumetanide	364.957	[M+H]+	365	68.6	364.9566:1267531 365.95995:0 366.96331:1245029		5852195	5430882	5566994	5456922	5302879	4914776	5290220	5039125	5425720	4434500	5036942	5511488	5226361	5059971	5653260	6076931	5498742	5527318	5867900	5496804	5562788	5782860	5280290	5344783	5662064	5015692	2823861	5673392	5893386	5670369	6020712	5068908	5811363	5874020	5677092	5658618	5745300	5928366	6236956	5803613	5848498	5982308	5030860
But-3-enylglucosinolate	429.364	[M+H]+	429.35	96.2	429.36395:3447041 430.3673:1759010 431.37066:3682969		13521912	9600690	2344275	1929748	2713988	1839844	2933560	1530028	1510349	1858893	3493126	7423760	4997768	5360694	7273886	6224801	5391398	3733948	7148464	5334696	12552772	7021697	6495866	4016219	14711789	12111662	8920792	5824337	9204211	9761743	13199180	7265240	2405739	3072982	2087326	4455168	5938367	6117390	2199150	3095772	2374720	3324263	10263612
butyrolactone VII	438.847	[M+H]+	438.8	64.4	438.84692:729767 439.85027:52356 440.85363:1125962		453645	355340	1420202	1466092	1521577	1452703	1501432	1335425	1378476	1516818	1504074	337247	305849	473316	626744	782508	436546	658340	574237	977610	337254	413858	432654	575116	452244	519824	1048002	835079	757039	2210959	1974354	487871	2013915	1974185	1777414	2051845	1929545	1840611	1911023	1895198	2188978	1992785	318617
C-fluorocurarine	307.185	[M+H]+	307.181	99.7	307.18478:8611796 308.18813:1601888 309.19149:1272971		12361328	14139397	2722426	3664060	2344127	3535224	3324764	3738942	2499467	3252792	2470708	13048672	16281239	11354373	9659244	5315460	6962784	7502345	5716661	7724488	15393397	15302753	13813418	7993440	11638891	10713143	4956284	6041340	4085324	2983374	4058312	12776856	3702088	1351073	2528382	2136997	3288218	1637135	1089504	3659564	3125485	2599056	11245120
C11:db-UHQ aka 2-undecenyl-quinoloin-4(1H)-one position of double bond unknown	298.216	[M+H]+	298.217	100	298.21637:348379 299.21972:193281 300.22308:308331		1338486	2108036	1452837	1340628	1341771	1455795	1267527	1431763	1266139	1352657	1367016	2246183	1292486	1147122	1779436	1880567	1331205	1142516	1318409	1758928	1326250	1479247	1950639	1905425	2019416	1961540	2181915	2273513	1887312	1795679	1812224	1504208	1743228	1852834	2076148	1655546	1763282	2035982	1940468	1830862	1919725	1829188	1799201
C14-homoserine lactone	312.248	[M+Na]+	312.253	99.4	312.24759:16953316 313.25094:59119004 314.2543:11991331		56867296	45381008	53304388	46405484	51330000	51467012	46748928	49358840	46549948	50519152	46213320	59314432	58234168	43316188	62324320	49378604	55752876	48777484	51969872	55289208	45508580	47810028	64576996	60576712	54612864	64064560	63319104	57328292	50574524	64075520	61065188	51333228	61372840	64360764	52345656	62966084	62769108	63070552	63042648	61564080	65309968	58217056	57457516
C14H21NO8; PlaSMA ID-1807	332.133	[M+H]+	332.134	100	332.133:5159420 333.13635:1432512 334.13971:346672		21350126	22844502	686621	875016	697007	316625	958524	664985	309451	305272	426368	26402968	24185672	23597664	22142994	15605512	18728178	19451990	20817406	14809151	22149608	28116606	24344820	24522750	22971688	24583030	14734607	20497100	21084484	1688390	863648	25563442	1590650	1301878	1108959	1225878	1392939	1339320	1355630	977788	895340	1183760	24373358
C23H41NO2; PlaSMA ID-2034	364.334	[M+H]+	364.322	97	364.33411:156680 365.33746:741508 366.34082:0		133935	166897	128529	131001	42334	148829	87186	75806	106068	35668	70321	68806	210158	45956	148764	200883	38209	95434	126157	91082	109092	50072	82677	142071	105698	76601	128558	160948	118160	51927	68693	78802	153687	52150	109960	213012	102478	134415	63558	212766	150369	42867	53741
C26H30O10; PlaSMA ID-2689	503.193	[M+H]+	503.192	99.9	503.1933:293585 504.19665:39544 505.20001:0		816216	907638	755054	763281	714501	790134	897288	768074	840140	817856	769879	800715	942874	861044	765502	933435	985832	1042791	851052	1090662	788338	861694	981354	1118056	951903	895032	920881	746519	961836	977567	919119	786776	887552	1034404	989244	900358	964501	851264	962708	910900	974459	787264	798567
C27H40O11; PlaSMA ID-2813	541.271	[M+H]+	541.268	99.7	541.27142:491042 542.27477:614831 543.27813:219118		113346	210012	211274	122155	134147	259205	150977	175030	161328	52555	126334	132480	395560	709034	204637	433416	109602	141878	202661	322330	59966	200616	149429	136470	240315	214829	65218	71890	171745	105962	143508	256439	209022	112621	185439	174743	79393	140951	308519	370897	216919	266369	204229
C27H41NO; PlaSMA ID-2171	396.324	[M+H]+	396.326	99.9	396.32397:29581070 397.32732:12269697 398.33068:1455489		97193000	79079048	89851816	84461600	85992496	88472168	87329600	79166408	81506424	78539640	131324480	86040176	88492080	88599736	84122800	90698552	91858160	83754584	88732344	93436904	83229304	91385680	84914648	132182104	88348008	89942536	92640544	86890608	79582280	95889032	100430200	83725440	165663728	100634632	97604840	91939784	90230656	101898848	93080872	94368528	92632112	93870056	82728080
Cadin-4-En-10-Ol	261.165	[M+H]+	261.161	99.8	261.16495:7105044 262.1683:1305991 263.17166:745777		44601068	42163812	27047718	27533088	25887952	24738164	28239842	26557474	23106728	27278158	24229248	43574428	44982308	42210820	42978768	43989592	42454372	39874260	43993448	36667944	47617992	41909072	41322252	44566300	38927092	40667996	37508436	42736612	44660380	48049108	47618068	47565712	45801368	48358564	47065532	46066980	45106088	43058916	44594652	47338136	42764956	46696924	41137276
Camellimidazole B	392.255	[M+NH4]+	392.252	99.8	392.25549:12838530 393.25884:3033852 394.2622:28606708		77250656	74672176	61143704	65686756	57679632	60511344	65684828	56797496	61512384	62304940	61427232	67316736	83627120	77311240	71586848	68880928	73722040	77592416	82134672	61636096	81926816	79991552	80164632	72616976	75717744	80017912	80845832	70051160	68222552	76467480	81482344	87572888	76562528	78975504	82427416	86913352	83933736	81755856	71587176	88856960	73803584	82779504	66073628
Camptothecin-OH	333.124	[M+H]+	333.124	100	333.1239:654398 334.12725:591349 335.13061:464119		2398634	2431210	2558214	4450463	4391958	2416282	2471134	4354474	3819949	3797156	2792766	2356834	2498720	2399522	2903217	2197790	4467720	4196066	4860663	5134796	2374432	2033194	2656387	2403790	2388466	2689690	4089856	5025615	5012856	3920764	4175936	2397839	5512582	2255891	2666220	4214664	4520555	4445788	4248725	4385396	5290043	4669658	2254915
CAPERATIC ACID	441.143	[M+H]+	441.142	100	441.14294:187438 442.14629:81648 443.14965:47958		130719	206393	52.9121	5488	2265	2388	2865	945	1678	52.9121	52.9121	154132	151121	245813	274008	94439	61969	58957	83110	84352	148502	227826	198514	234277	171088	202359	15541	56216	47091	2313	721	141881	4177	52.9121	2420	2924	1135	52.9121	1943	2987	2391	2135	129196
Capsanthone	582.404	[M+H]+	582.41	99.4	582.40448:63099240 583.40783:27267478 584.41119:6376399		75590	149664032	187280	232028	104801	108838	491269	93486	96250	9578	199452	62289228	203505856	153147488	134387936	258924656	37865072	116770368	9621540	452272288	10449	199936608	189799296	22477746	230670624	195106400	123818480	249841728	48015316	14706242	92747336	1087886	369600864	9703	139055	252513	761.013	318340	131909	13045	7610	107619	256589392
Carbmazepine	259.017	[M+H-H2O]+	259.019	99.9	259.01678:192019 260.02013:18449 261.02349:104395		346431	260031	394862	298818	207958	286613	219380	316584	290042	249232	247595	154893	281342	233640	198434	146856	318447	253922	382760	104803	285984	205798	229799	207526	279374	228183	187696	350876	328500	209652	226941	391083	184544	261598	271180	267474	343568	201280	197830	201358	235133	269044	315268
Cefazolin	455.045	[M+H]+	455.037	98.9	455.04465:361152 456.048:0 457.05136:361510		1525661	1157124	565153	944162	953920	883901	770509	481692	1163742	538786	558495	1396882	1176471	526730	733305	1522486	1340096	1597534	1255224	893281	575217	917336	1385486	914568	1356620	633267	869855	1489407	1257287	1722830	1637408	275163	878787	886323	1431347	1602497	761484	892967	1069470	1454899	1425286	1643263	1041258
Cefditoren pivoxil	643.125	[M+H]+	643.107	93.9	643.12469:914342 644.12804:368176 645.1314:655615		2439635	2578397	1843967	1658100	2091328	1714788	2302064	1775281	2140917	1638436	1620571	2609475	2311716	2842805	2467584	2534052	2672182	2518447	2399364	2228001	2244230	2193189	2390742	2115169	2613005	2635255	2598075	3041523	2369454	2241749	2387228	2747720	2407712	1855810	2436956	2207301	2638821	2142710	2632115	2395888	2434512	2415142	2380549
Ceftazidime	547.109	[M+2H]2+	547.106	99.8	547.10938:616160 548.11272:192378 549.11608:40912		1892007	927228	10861.7	10861.7	10861.7	10861.7	10861.7	10861.7	10861.7	10861.7	10861.7	1500357	1385434	845923	825184	233424	454415	318333	382040	542856	1520240	1617976	1917054	973933	1286354	933301	170293	405720	490017	10861.7	10861.7	1528037	10861.7	10861.7	10861.7	10861.7	10861.7	10861.7	10861.7	10861.7	10861.7	10861.7	1198824
Ceftiofur	524.051	[M+H]+	524.036	96	524.05054:159360 525.05389:794471 526.05725:280710		534141	270148	4392.18	4392.18	4392.18	4392.18	4392.18	4392.18	4392.18	4392.18	4392.18	332704	332429	198422	214850	74049	262877	188412	348678	51372	171518	318277	329788	152418	242557	261783	43922	164991	198081	4392.18	4392.18	334660	4392.18	4392.18	4392.18	4392.18	4392.18	4392.18	4392.18	4392.18	4392.18	4392.18	354823
cephalochromin	557.061	[M+H]+	557.084	90	557.06146:5059658 558.06481:1783786 559.06817:450439		14724184	14868026	263310	426085	215578	286576	368776	431320	314450	335898	221355	16049847	16921102	14969902	15010198	10847118	14831225	13812290	17192982	12007525	13520539	15366619	15486703	14620266	14487377	14249021	11521980	13852067	11294179	381574	268758	14053512	286207	231082	335764	337395	275282	257828	193950	321487	268187	227774	13679144
cephalotaxine	316.148	[M+H]+	316.15	99.9	316.14801:2190372 317.15136:622046 318.15472:439404		6590128	5806474	3739782	3857888	3338378	1777313	3869822	3685770	3504265	3124074	3445124	5675862	7550533	6164588	4883690	2318362	5804127	7203004	6508832	4047688	6315392	6081446	5991280	5755903	5911064	5556278	3561706	5804216	5632536	2721280	2193448	6532826	2625088	1285888	3540101	1141186	2191635	1489120	2116504	3053583	1576246	1388909	7063656
Cevadine	592.319	[M+CH3OH+H]+	592.348	84.6	592.31909:90643 593.32244:0 594.3258:0		81847	21384	166826	127312	115764	160081	149825	123718	27109	182259	154133	162298	183541	189131	240616	231029	640145	118037	494752	103357	139363	148243	198993	263234	242842	234450	155472	141230	143420	263380	174740	85367	212828	93698	236755	164519	245837	104842	347937	129664	351131	128763	130674
Cezomycin	495.25	[M+H]+	495.247	99.8	495.25018:1475083 496.25353:359629 497.25689:137575		8044888	7538736	8262420	6354998	8210153	8018930	11328000	8563944	10405664	7707387	7899950	5714170	8600153	6691112	6060456	4253900	4922862	7431952	6091062	5463084	7663253	5334738	8121471	5376561	5755565	5692624	5660866	5326562	7455818	9716112	5981528	6097626	8715206	7034524	6184465	7922406	8164221	5710437	8986144	7246244	8768920	5430747	6728956
Chelidonin	354.134	[M+H]+	354.134	100	354.13354:540748 355.13689:0 356.14025:0		6385.97	601065	89445	250693	74568	269903	127594	229880	88870	287748	586114	416699	744827	1246573	668457	326885	89938	1205870	1242118	652348	863269	219999	1819677	615538	365324	290292	895985	388604	1633186	2067824	156789	785244	6385.97	211065	243220	103496	188237	96802	234420	101992	233372	258382	1232445
CHENODIOL	393.291	[M+Na]+	393.3	98.4	393.29089:8591488 394.29424:42042784 395.2976:9797295		21909758	8694896	37759684	36628152	36534104	38985184	35398004	36438412	36046876	35301480	35978204	23435200	22126148	10057484	22393714	20560534	25770006	13296673	20916320	12624050	12084487	18353466	19051236	18801516	22774230	12912725	24150014	23409964	17958322	22948322	32033936	12007579	31035404	30942634	24817620	31958282	29614430	27738374	28557942	30871166	34662652	35086060	18626150
Chlorthal-dimethyl	330.876	[M+Na]+	330.909	79.8	330.87567:2290435 331.87902:333821 332.88238:386544		51126	336740	932577	1099240	1008327	756267	824682	720692	1047505	1080256	970971	91545	42032	615930	1258388	2038133	52380	81461	82495	4667105	43094	425060	344414	845540	424997	738750	1259392	182510	128934	1050956	1461938	55020	1354805	2412264	1980494	2331542	2900492	2942212	2836725	1386643	1179861	1701270	46217
CHOLESTEROL	404.382	[M+H]+	404.389	99	404.38165:2430293 405.385:0 406.38836:0		3870268	3159431	6326183	5617212	5602541	5212117	4441524	6839189	6333810	5559292	5949074	3469808	7087906	5460518	3777965	2717555	2592620	3228644	4621114	4083620	5441568	4070224	4432248	5811739	6680154	4334103	3071254	3180637	5141975	6268710	4593520	5941012	4142118	3656460	5704684	4420071	5590310	4710674	6702990	5869174	3742130	5800643	2995056
Cholic acid	426.336	[M+H]+	426.322	96.3	426.33578:1391181 427.33913:627112 428.34249:428139		3786673	5607939	2260595	2178372	2421607	1966454	1952139	2386363	1703791	2598646	2115094	5565881	3362549	3083693	4714038	2812019	2974112	3934857	3393336	5097629	3011578	4992508	3638126	3344202	4558538	3654914	4772065	1665902	3267681	2629784	6129170	2629235	4860225	3499600	1842482	2975493	1512103	2321502	3039981	1353075	2341843	2573252	2081648
Chondramide B	681.309	[M+H]+	681.305	99.7	681.30859:107772 682.31194:0 683.3153:0		102326	125872	112222	95377	63296	68071	79045	174875	129755	67974	142160	79283	212625	113320	49146	143175	67823	2852.21	146334	112267	154377	34454	45579	32588	85504	75605	46631	130774	95663	75827	156157	172611	208087	185763	79638	37155	130670	41072	51002	70738	130086	97715	35467
Chrysin	255.227	[M+H]+	255.224	99.7	255.22728:6799087 256.23063:1519526 257.23399:2386864		10491310	8481467	818236	2618719	2912927	1338738	849838	600541	489960	1305297	2206018	7225040	10232367	7869776	9462086	3143256	24303580	20719288	10367211	4543670	10066055	5331699	10926414	9861952	12099601	9671916	8975349	11804607	19184692	2542416	1332829	9910452	1946814	1695295	2450990	2871280	4598804	1396895	2644332	1344540	3078933	1667496	11024836
Chymostatinol B	610.327	[M+NH4]+	610.327	100	610.32715:6024568 611.3305:2457276 612.33386:0		13920404	7941256	945.877	945.877	945.877	945.877	945.877	9459	945.877	945.877	945.877	12562964	14532519	10199758	9004939	2407894	12974998	10312292	15515278	4115536	10154486	9958093	12028286	7260908	13724753	11414003	3784829	10719728	7887432	945.877	945.877	11494525	945.877	945.877	945.877	945.877	945.877	945.877	945.877	945.877	945.877	945.877	13350757
Cimetidine	252.993	[M+2H]2+	253	99	252.99274:15267934 253.99609:1018727 254.99945:2716246		67004140	67382960	80555392	78675728	81831048	79216088	85068400	81125688	84700712	80676224	82782472	70172192	66477820	68753600	70149760	68541608	69691568	68753776	68872024	68644168	68133424	70543064	69459704	68586280	73859848	68807752	73872376	70311784	70027680	80214512	79116600	68973024	78083168	77593624	77911768	79716072	77645392	79282800	78399744	79138992	80107992	78367736	65955680
Cimiracemoside D	701.379	[M+H]+	701.38	100	701.37915:138415 702.3825:28361 703.38586:0		193940	47395	192651	224571	106143	196604	213468	186181	93891	156829	206292	61621	152729	87498	174278	167652	174980	41842	149173	615375	38891	108761	102049	115666	79303	192896	401278	296895	50922	149797	404850	163381	442988	169994	192018	150948	354488	180535	297127	489711	176992	186854	43959
Citrinin	273.07	[M+H]+	273.07	100	273.07013:6721803 274.07348:815270 275.07684:99292		17935954	20036348	45157	80903	243687	23148	28845	1762	23769	129333	209288	17797890	27568824	22094580	16248699	6797278	16159074	13796179	8489301	7934088	22214934	23565750	18235890	15487358	16010505	17628318	5270492	12840829	12613609	757711	442819	18155278	199337	203650	246861	143859	128361	87162	58501	220624	1762	58842	22876164
Citrusin	349.128	[M+H]+	349.13	99.9	349.12814:6439434 350.13149:1281511 351.13485:678230		18734448	21222762	18944172	22437276	17909364	25272506	21215106	22214914	20289946	22238484	18557300	36959476	25401586	23398528	18510966	15927818	14331848	15504180	20976822	16941488	22772672	31715516	25623930	23722788	18399978	26088704	14309177	19160666	27483496	17255870	23083478	26235700	21007972	19105644	26477734	25868970	26143348	26599894	26910120	20779072	22512470	15503659	33160184
CLE_291.1026_12.2	291.107	[M+H]+	291.103	99.6	291.10687:2268158 292.11022:674590 293.11358:751227		7081838	8524821	1251063	880654	1241391	994805	256928	902502	780126	885702	643347	7043460	10239087	7290400	5693906	3853562	4660635	3868494	3983512	5312193	10594105	11711490	6826206	5627515	7133984	6401872	3639650	4012052	5551902	234473	1340333	7272396	1234463	495468	747265	1353528	375118	829252	1928514	1094967	1271312	1103322	8822080
Clobetasol propionate	467.197	[M+H]+	467.199	99.9	467.19687:379500 468.20022:2804444 469.20358:868201		292260	131123	477698	117665	355680	289331	437913	455005	541405	204970	278082	41743	45478	141248	299665	302469	157033	206006	218802	254370	193546	543380	203776	345914	233848	160898	301239	154990	122406	341588	392878	276177	285094	531818	277935	414989	254176	186036	591253	292440	393153	176545	346937
Clomipramine	315.172	[M+H]+	315.162	86.9	315.17197:1426016 316.17532:444974 317.17868:199850	49.50316:0 49.50333:0 49.50349:0 49.50366:0 55.05267:0 55.05286:0 55.05306:0 55.05325:0 55.05344:95 55.05364:339 55.05383:769 55.05403:1146 55.05422:1203 55.05441:905 55.05461:478 55.0548:178 55.05498:0 55.05517:0 55.05536:0 55.05556:0 57.03203:0 57.03224:0 57.03244:0 57.03264:0 57.03285:193 57.03305:475 57.03326:701 57.03346:705 57.03367:487 57.03387:214 57.0341:0 57.0343:0 57.03451:0 57.03471:0…	14064137	13104738	13654072	11437440	14803200	14489819	13136525	12842953	13034574	12407699	6695636	14628622	14735717	13759197	15577035	15842845	14030889	14262345	14252368	13826738	14608702	13270249	13742389	15018516	14223513	13258422	14598381	13420903	15084505	14013767	14778764	13882145	13936944	13205488	14924227	12789759	14312910	13821670	15460429	13644490	14104518	14220741	14155140
Cocamidopropyl betaine	343.314	[M+H]+	343.3	96.1	343.31418:6615092 344.31753:0 345.32089:0		18677926	19233858	9984077	23223830	13211069	21472232	16325569	22045092	20153626	21879424	26669790	22148022	16826254	8674854	14653869	20421496	19116576	7942833	12177347	19656596	20516734	18931764	18939454	10625813	24305856	17310472	17498118	24737922	22961410	23286532	21461362	20609298	25262974	24725208	13669065	19030198	18051598	13683544	23565984	16997928	17078064	18236506	24811244
COLFORSIN	428.277	[M+H]+	428.264	96.6	428.27731:269764 429.28066:90587 430.28402:240691		1005763	928897	1068937	1065617	994188	1043887	1203720	990290	905294	1003181	878926	907776	952568	973516	939190	1036202	1308932	927700	850855	857445	1136658	997822	946934	1112007	1124322	926167	924529	1043236	860194	1147737	985926	728205	923329	923819	931170	1051360	1101786	1215345	748237	1004281	1064696	1071377	1085887
Colladine [M-H2O+H]+	365.296	[M+Na]+	365.3	99.6	365.29553:7703408 366.29888:2580786 367.30224:1118684		34184808	25109434	60350812	31619660	58254960	55865920	23321292	60839624	23899566	58185604	61814808	54865788	24610754	54111652	58188888	62295320	59714168	32213368	55550468	33565304	48768684	53363308	23081402	31703286	61008600	26824228	55896876	54942536	56998372	61421388	36160496	50956788	35417608	32241706	69165824	42927656	39638968	37562932	30349096	36421956	70661384	64430316	49343456
Conchacarpine A	414.181	[M+2H]2+	414.182	100	414.18146:275354 415.18481:66763 416.18817:8534		384212	259052	346073	344631	341204	277905	331379	323000	330748	333963	338155	284939	356533	353470	369347	251424	350829	331227	363685	516418	313499	338445	287053	389188	363437	223695	366820	328820	325419	433297	376045	318616	393379	458664	395185	390945	425904	307521	386233	312163	398347	339548	336304
Conessine	374.371	[M+H]+	374.353	93.5	374.37131:5167350 375.37466:1545983 376.37802:1295332		13334799	14354803	17896988	16903354	16700214	16542183	18102622	16416103	16924132	17269892	15517496	15558744	14736599	15847379	14367019	15356670	16371349	14638846	15323350	16490145	14326889	17027396	15544861	15077001	11027409	15451836	17199746	15141825	16637183	16823932	17314060	13797321	15436869	15317468	14567388	16829634	10189447	17039032	13976828	15986342	17461894	15519020	14698419
Coniferyl ferulate	379.108	[M+H]+	379.11	99.9	379.10785:113104 380.1112:13592 381.11456:43124		192527	111708	490718	531901	505996	584807	589772	506304	591954	646126	601871	201413	124044	106220	121815	54123	45380	57813	80065	2953.82	360957	44051	62079	63678	119026	46582	126814	105708	126109	382844	506335	232412	432836	451307	369933	350683	364515	380773	304829	280070	315207	346479	131722
Convallatoxin	568.3	[M+H]+	568.312	97.3	568.29993:1433467 569.30328:1678957 570.30664:503664		2795027	1258417	4337.56	4337.56	62239	4337.56	48716	55039	4337.56	4337.56	4337.56	1859462	1813796	1506616	1271366	435917	1311070	1993696	657835	97780	3813282	1419552	1913256	1251618	1684903	1503109	58933	1311229	2707303	4337.56	4337.56	2890166	4337.56	43376	43679	4337.56	4337.56	45481	44775	98149	71469	4337.56	3121654
convolicine	334.18	[M+ACN+H]+	334.17	98.1	334.1799:1174243 335.18325:498573 336.18661:183757		15016652	9849797	9570655	10187063	9700783	7678699	9201530	9849565	9016375	9787324	9286266	12147747	12393661	13321094	12198597	11070075	13458444	13032404	12622436	10319999	14501548	11547226	10760632	5829733	12704865	10334109	11218945	11501291	11807265	11449048	12633352	12049062	13319347	13274360	10689305	12866396	11697466	12184766	11499922	7934398	7582674	8165486	18119680
Coprogen	769.353	[M+H]+	769.4	64.4	769.35315:461707 770.3565:0 771.35986:0		478504	194316	184327	203787	239698	140138	431693	209857	134780	170522	90767	672755	505821	92208	249097	63949	107932	128004	94453	77706	311792	254675	1012375	226573	217068	109361	79547	253197	65961	92935	141820	135012	292552	128393	640195	259657	225317	364215	119601	271307	194638	263366	178786
coproporphyrin I	655.028	[M+2H]2+	655	85.4	655.02814:483178 656.03149:213402 657.03485:0		1551060	809918	2869.13	2869.13	2869.13	2869.13	2869.13	2869.13	2869.13	2869.13	2869.13	1074807	1074654	707203	713842	206543	1023394	891052	935187	292527	910510	1211449	1099776	670221	932644	654675	219833	902119	787049	2869.13	2869.13	1071068	2869.13	2869.13	2869.13	2869.13	2869.13	2869.13	2869.13	2869.13	2869.13	2869.13	677433
Coproporphyrin III	655.277	[M+Na]+	655.277	100	655.27716:1929075 656.28051:842943 657.28387:0		6326322	7022908	5305743	5343883	6537440	5999744	5352845	6178915	5071937	3861007	5572142	5493910	7450270	6344246	7395812	6185597	6996226	6945092	6030504	5968470	6130974	7477692	6426030	7118520	6315699	7420546	5591504	5231790	6486444	7059180	7853958	5555584	7656658	5585786	6712910	5943018	6378388	6628294	7246270	7616152	6618835	5613749	6811005
Coumaroyl agmatine (isomer of 1296)	277.172	[M+Na]+	277.167	99.5	277.17233:2275553 278.17568:258343 279.17904:695373		23919202	26866348	13521681	18541728	19690546	18349664	19991380	15116632	17600672	16273398	18452088	23883658	27885948	22123688	18099762	18209908	16903820	19607164	16375374	19286300	21264882	18917706	23949508	22965280	25926834	26149998	21976248	21167164	16394005	20528212	20244830	17243236	18198102	13363497	14997641	20640860	19544608	19014876	15229542	18030602	16820318	18075488	19797050
Crassicauline A	644.332	[M+H]+	644.34	98.8	644.33228:972329 645.33563:367464 646.33899:102062		2040463	1715213	40004	84247	47406	101761	69765	200146	85478	48344	68634	1441623	2242658	2009334	1436181	675256	2146344	1964229	2565893	620824	1666722	1839200	1502675	1474462	1975640	1801465	678364	1451789	1229501	85006	85521	1752577	35454	41955	133212	318.047	3524	40503	112224	180736	37743	38719	2088007
Crassostreaxanthin A	621.381	[M+H]+	621.391	98	621.38135:544801 622.3847:113021 623.38806:22626		1831630	2232624	1970898	2229335	2053077	2236480	2219648	2072361	2208130	2047994	2160797	2359943	2032967	1858858	2248993	2424700	1845844	2230465	2336789	2388032	1892248	2315899	2373810	2276461	2244840	2306742	2522550	2393367	2161174	2293719	2336117	1954474	2284746	2295262	2236640	2267731	2352564	2486437	2207861	2222734	2215732	2035252	1965465
CRUSTECDYSONE	498.353	[M+H]+	498.342	97.9	498.35272:132024 499.35607:0 500.35943:147852		112557	94300	86707	106785	60270	119015	238935	104143	248922	186392	289056	135663	2561.71	29847	100487	71984	38444	31198	142524	38684	71081	91600	97593	35006	33257	94683	97398	53880	108882	39746	98712	531935	113219	80909	39802	159271	184941	120072	31017	64779	86681	84120	35420
curvularin	315.116	[M+H]+	315.119	99.9	315.11627:971853 316.11962:534880 317.12298:284299		2164062	2419288	1842330	2010608	2037058	1705765	1855254	1735789	1841018	1976537	1945972	1797462	1718173	2046886	2363204	2359098	2357809	2558224	2052177	1689340	1937700	2358736	2333588	2268587	2275117	2335883	1991702	2404282	2059749	2328028	2191605	2296682	2590424	2183596	2758664	3035112	2777454	2713050	2307377	2957415	2670919	2374208	2192598
cyclic 3-(1,2-ethanediyl acetal) estra-5(10),9(11)-diene-3,17-dione	315.187	[M+H]+	315.187	100	315.18686:7479262 316.19021:1544718 317.19357:322500		24252952	16068358	29732638	24754462	25799818	25248978	29358320	29272260	20621900	27931398	23646648	15699788	15409898	13774052	16076821	17677578	17847944	20707854	17379226	17261214	26458242	16522992	18630200	18632060	26399598	16046964	17309528	27503246	26870450	21395498	18031652	16396579	34739784	29648486	27804036	31362230	26521196	27772234	24067666	30304304	33033666	26295498	22159724
Cyclizine	267.19	[M+H]+	267.186	99.6	267.18988:2191429 268.19323:485231 269.19659:676489		11670415	12368360	10490344	12104547	13148233	9921859	12550464	13425032	9216642	12055456	10348367	12590579	12485655	13885937	11498112	11913056	12054363	12184270	12224092	11902138	11863069	14533956	13589536	11656870	11611001	14229016	13653943	12366111	11649012	12476259	13739863	11664431	12792759	14006806	13409309	13060598	13541843	12841956	14078559	13805901	14256019	12690585	11737633
Cyclocrassostreaxanthin A	616.395	[M+H]+	616.41	95.6	616.39502:5612823 617.39837:1671757 618.40173:0		9734844	13965513	19759890	21782410	20550414	14607123	27013064	20349180	22657726	14315191	18963114	11889301	22912614	21401704	13215474	22711626	20009032	17286512	15606374	21800816	24900108	21211932	12847480	22944200	19511536	25531188	22094312	24199498	16670823	23293518	18604610	20947708	19536868	22628754	10852460	25034672	20941960	19466756	19750138	21214102	24437226	29369080	18135828
Cycloveratrylene	468.23	[M+H]+	468.237	99.1	468.23026:15280050 469.23361:6598856 470.23697:784243		52677476	62206696	61290876	58588464	62092516	57351656	59573660	60560960	59523348	58090964	58669228	52732528	55337900	66910040	55848632	66174656	54552056	68915816	55201224	58352652	68538584	66272764	59283612	59038420	53912544	52371584	61153804	57092252	63780060	72068800	59828160	62216932	60665808	70803176	69148472	70370184	61541848	58324332	56231216	62753248	67856608	66006108	55552652
Cynaroside	449.079	[M+H]+	449.08	100	449.07928:138363 450.08263:31065 451.08599:0		160313	274643	66.1179	6396	1687	66.1179	66.1179	5089	66.1179	66.1179	66.1179	234551	429005	342510	265907	142688	411564	424820	439318	159842	379320	349664	252705	269536	242903	336935	151058	318872	387038	66.1179	66.1179	401201	66.1179	66.1179	66.1179	66.1179	66.1179	863	66.1179	66.1179	66.1179	66.1179	405246
Cysteine conjugated chenodeoxycholic acid	460.285	[M+H]+	460.288	99.8	460.28506:5372650 461.28841:1622029 462.29177:401403		13211499	14520144	14314991	13818765	13572156	15086875	12083284	11871968	10840478	11278324	12986368	15825014	15394152	14917237	17292014	15614696	17109374	15614489	15598035	15456070	16648997	13902812	16899136	15343780	16740882	16333860	15481174	16768673	13948611	14680433	16220038	15098690	17329168	16525179	16835108	19537258	17354776	17266144	13354140	13357782	17628560	17576040	14123610
Cysteine conjugated cholic acid	494.303	[M+H]+	494.293	98.1	494.30276:3479378 495.30611:979049 496.30947:512105		7824075	17837682	7923205	8783203	17195326	6285203	15709696	8853238	15421075	7810376	5915381	8163308	7503711	7539986	8416366	9279938	8001142	11465511	8933007	8790834	18883778	18457024	8164636	11273584	9304111	8660484	9205435	8428582	9984691	9227413	11456347	7680482	8730131	11919619	8391187	7565369	9880371	11241053	10386040	8418461	8630176	9372908	10009038
CYTIDINE MONOPHOSPHATE	346.025	[M+NH4]+	346.041	95	346.02499:2310960 347.02834:201504 348.0317:925873		9302511	8985212	5579781	5306564	5440096	5103734	5662035	5299367	5196184	4704798	5148144	9591985	10278928	9724435	9092274	8589518	9623806	9324234	9337832	8738619	9904322	8460590	9695605	9027806	9165755	9016959	8750025	9067385	8998578	9372929	9375887	10185717	8823690	8885924	9508013	8855373	8663997	8660320	8830961	8573216	8845003	8983267	9322324
Cytidine-3'-monophosphate	324.283	[M+H]2+	324.28	99.8	324.28305:186050768 325.2864:48388396 326.28976:5086336		648794624	503765056	106508	278019	130448	280620	98834	132584	58242	80912	5824.23	561434944	625281472	404976672	370848096	125809240	135368816	131326584	113917160	250735888	659650176	559526016	555957824	334389952	440484800	415437920	47008664	111090864	116199096	175436	161106	624922112	94451	96007	163035	5824.23	127382	95825	5824.23	225535	196874	116304	531014976
Cytidine-5'-diphosphate sodium salt hydrate,from yeast	404.293	[M+NH4]+	404.3	99.1	404.29321:7548626 405.29656:2857870 406.29992:366199		36066852	24236376	33433500	29966280	31607554	25670080	19510552	22803786	29081498	19602550	27831502	28494706	24937716	22640176	31045376	30717188	36025580	24562548	26814898	29252202	22333480	26284186	25046906	22375338	31134344	26737082	33492052	24542516	23397176	32359748	39674216	25421638	35281780	37675148	30166344	26071488	39881612	39260672	37944964	38106900	36177000	42739136	23386118
Cytidine-5'-monophosphate disodium salt,from Saccharomyces cerevisiae, crystalline	324.232	[M+H]+	324.24	98.8	324.23209:327807 325.23544:195210 326.2388:68024		2683172	2702216	2422529	2403534	2494388	2478822	2412060	1765424	2130198	2045908	2242521	2689771	2545571	2883149	3045321	2656788	2648061	2831390	2525552	2708555	2922901	2658482	2647531	2701080	2705009	2764708	2671730	2553368	2207886	2592707	2653775	2650846	2880648	2868501	3066225	2781267	2742734	2948990	2759279	2611971	3129508	2778570	2778138
Cytidine-5'-monophosphate monohydrate	324.268	[M+H]+	324.27	99.9	324.26807:983767 325.27142:814430 326.27478:90294		4657298	5152313	3049760	3435685	3419636	3680836	2999055	3366182	3225256	3458010	3059596	5275170	5442362	5350934	5009212	5227647	5439926	5323736	4753583	4836352	4664132	4786820	5115796	5411126	4653858	5091056	6140920	5049182	5269943	5468986	4365130	4904072	4760988	4825486	5129016	5270066	4539442	4608814	4619486	5019550	4878092	4345816	5122406
Cytidine-5'-triphosphate disodium salt	484.26	[M+Na]+	484.26	100	484.26019:920398 485.26354:216657 486.2669:236802		4471593	3051422	2015136	2275214	2045117	2040300	1686772	2211265	1948647	2264284	2260718	3548374	3369092	3821454	3774670	4033017	3622816	2608435	2900247	2884784	4117798	2800628	3493600	3025974	3202028	3210328	3275761	3021863	2346696	3001148	3010721	4508590	3543613	3677803	4036615	3777053	3738436	3686960	3423696	3604831	3494170	3286491	4268584
D-(-)-salicin	304.255	[M+H]+	304.255	100	304.25516:205624288 305.25851:42816900 306.26187:3934039		520942624	373990752	280209120	281790464	324928160	438327168	227990992	210115680	193805824	172988336	184186480	419149664	466067456	480001696	296517440	96840288	499425056	346919136	318233568	114639200	552016704	543449024	415399872	225132080	396678624	377787552	134693344	436006560	705677440	104948864	148736144	417439616	99946632	67026952	213856048	92844720	137390256	82669944	220427232	168351472	62551600	47707956	436511872
D-GLUCOSAMINE 6-SULFATE	260.048	[M+H]+	260.044	99.7	260.04816:2821692 261.05151:381445 262.05487:414961		94101	1066044	1897642	2066460	2067259	1729648	1791114	1800156	1557989	1568808	1582094	205780	129862	2265763	2859684	4281922	100730	203218	130227	5028406	135709	1465308	1193091	2546542	914658	2190766	2605078	686816	266936	1834947	1535512	124214	1680848	2137906	1960476	2291108	1523698	803963	1523211	1536500	1930880	2089056	127087
D-Glucosamine-6-phosphate sodium salt	260.254	[M+H]+	260.25	99.7	260.25354:441181 261.25689:143261 262.26025:0		2367384	1943299	1616373	1765980	1930833	1928995	1550517	1933148	1760648	1725956	1583475	2196136	2377542	2031852	2383230	1661557	2226520	2386752	2140034	2248928	1989195	2233200	1960474	2387882	2056699	2443896	2063919	2227930	2262290	1757315	1885764	1978248	1784785	1817821	2022654	1863751	2035996	1965142	2215292	2291290	2004380	1822687	2090477
D-Mannose-6-phosphate barium salt hydrate	260.892	[M+H-H2O]+	260.88	97.1	260.89215:1186017 261.8955:0 262.89886:432279		811614	694034	2192054	2218624	2385089	2252790	2304964	2215582	2330795	2291624	2471052	542679	502064	920255	1188402	1507148	723793	1044774	894036	1791217	729491	912036	835949	1164342	725348	1070356	1982518	1427585	1125331	3492136	3242930	803360	3446496	3608216	3320159	3706390	3515254	3554473	3386937	3175432	3612028	3570080	526872
DAH-3-Keto-4-en	287.142	[M+H]+	287.141	100	287.14166:614981 288.14501:309639 289.14837:153130		2249024	1691160	4857378	4412484	6171583	4437286	4520716	2608654	4846103	6572636	2618628	1631363	1379724	3886471	3173766	3116663	2588954	2067655	1409858	2057466	2289646	529936	1292676	1505432	1875124	589529	4245066	2675142	2467376	4501546	6390890	1786918	6703624	4323168	4657648	3667434	6647877	7041348	4510296	2626912	4120316	5778008	2395242
Daidzin	439.092	[M+H]+	439.1	98.8	439.09195:201633 440.0953:35608 441.09866:0		764895	802866	721826	759676	685642	709920	596416	756210	556962	542603	659411	783477	911346	781587	936412	768781	851400	848721	884539	862359	872196	717480	729790	786843	772801	847950	413032	891710	578025	702247	607814	869336	501664	541164	622101	669058	669592	695959	767738	753297	551546	766988	674500
Dapoxetine hydrochloride (Priligy)	306.185	[M+NH4]+	306.185	100	306.18512:913128 307.18847:965391 308.19183:218279		6374798	5265610	2576344	2817366	1665848	2815577	2780034	2258072	3158530	2963966	2658446	5173198	5375664	5050186	5910163	4821722	5176651	4647902	4432095	5002830	5922997	5997344	5734231	4920638	4234114	6125411	3397026	5416097	4283765	4900186	4703256	5610288	4743720	4723076	5510558	5470862	4507164	5665177	5873314	4409136	5266265	4847326	5340173
Darutigenol	323.249	[M+H]+	323.25	100	323.24866:12582566 324.25201:2211186 325.25537:3009066		30072886	17498484	22561892	20105634	20676186	20617322	21298616	19850388	20253078	19629060	21564216	22249696	25232600	22349200	27921606	23428592	34070488	28941430	22877486	19879784	22612772	21943260	24979216	22235282	27651182	23549290	22904790	28367844	25773820	24776672	21290196	23639704	24311032	24723632	16235275	23974636	19235466	21671454	21866960	19755736	26789656	23839446	29516316
DAUNORUBICIN	528.149	[M+H]+	528.127	91	528.14868:323185 529.15203:76214 530.15539:0		487873	340278	368031	399375	302979	375255	359846	342898	333503	333785	380460	431677	578353	162560	230558	47446	17351	51551	16719	106195	494714	788715	883408	202475	618470	244924	30436	60365	144235	250129	449636	679754	348401	406067	309221	198418	234851	210985	271863	143252	255301	243485	252001
Decanoyl-L-carnitine	316.243	[M+CH3OH+H]+	316.24	99.9	316.24255:1288252 317.2459:234483 318.24926:265972		6005748	4933094	2864364	2804808	2938730	3039211	3886384	2913671	3521300	3343370	3533390	5076730	5542637	5527078	6543982	4921433	4949419	4495914	4652090	4185383	6036014	4294724	5043542	5180075	4629840	5413266	5994240	5677958	4152888	3803899	4959176	5836158	4709934	4764490	5248332	5190394	6299286	5879022	5185988	5108310	4776498	4706337	7179564
Decanoylcarnitine	316.314	[M+H]+	316.3	95.9	316.31448:49730500 317.31783:12344621 318.32119:1023978		74212840	103337448	148935872	140211584	141865872	143855152	142766736	142037952	141684016	142728752	138261856	106462784	110313112	103994416	100346456	115921096	113657824	111329520	121940016	127902064	67954624	118864064	131080688	126288928	138258512	121840384	142871632	130394712	129361040	157151600	147869440	82509752	149097792	156492096	138793568	156367344	159606496	155134576	155216272	151815520	161314320	152942000	83018800
Dechlorodiploicin	389.004	[M+H]+	388.975	84.1	389.00443:379924 390.00778:73474 391.01114:26651		2734389	2230105	967832	954947	961874	950806	920379	925592	925352	933142	936027	2507928	2335286	2158496	1864106	1779525	2367894	2388922	2408284	1115326	2608506	2000592	2082757	1826635	2070759	1951231	1982993	2168660	2285286	1933336	1937825	2570494	1915533	1893404	1823876	1890003	1879720	1841744	1967256	1758092	1811282	1727357	2615743
Deepoxy-deoxynivalenol	281.112	[M+H]+	281.131	96.4	281.11212:4629828 282.11547:1178019 283.11883:1137907		9630359	8385795	3499814	2345811	3620513	3644403	3304136	1622403	3235286	1660475	3531742	8414104	11330739	9313638	7844061	6588985	13936120	12975211	7692066	6363992	9812497	8736870	8123196	8700869	8689784	9334290	8126097	11877409	12309498	2013789	3191921	9180668	4245560	3744376	2255666	3139979	5272420	3393621	4762538	4294523	4696609	2188160	10400199
Dehydroabietamide	300.247	[M+H]+	300.232	95.6	300.24713:1238626 301.25048:255300 302.25384:709362		12424426	10677988	5826690	5259802	6751334	6952242	7439320	7612874	6783612	6431387	7287980	11228341	10642565	10656086	11398804	7466582	11195630	5775004	9897145	8333970	12605989	6915407	9070756	10560764	8109404	9795997	8282414	10446776	8999318	9571553	9773382	13825339	10015686	10593278	8732389	10202599	11419523	9920418	10099559	9036075	10293462	9389326	11812702
Dehydrocorydaline nitrate	429.165	[M+H]+	429.166	100	429.16528:221942 430.16863:70598 431.17199:37252		991348	1290638	1200742	1129643	1070713	1269052	1193548	1141377	820725	1203817	1191869	1267763	1264711	1109817	1119647	1010083	1331465	1073530	1202507	1019308	1283496	1324881	1071396	1199645	900400	918263	1108082	1170272	1147521	1279212	1058246	1184172	977462	1048922	1099609	1232310	1277097	1375938	1190312	1098853	1293950	1056515	1230159
dehydrocurvularin	290.87	[M+H]+	290.852	93.6	290.87045:590992 291.8738:0 292.87716:172504		211902	834814	1403061	1388400	1431014	1276388	1319495	1278673	1375635	1527243	1263614	455956	102463	1099786	1463464	1523880	130567	584562	492713	2131093	202883	1049627	1013388	1184879	1006526	1276408	1601142	1047597	706019	1779172	1938030	208677	1893081	2279864	2249862	2209052	2324494	2426820	2293518	1910469	1853578	2055745	100166
Dehydroevodiamine	326.371	[M+H]+	326.34	82.4	326.37115:3686224 327.3745:731252 328.37786:0		10135071	9152167	10379473	10614132	9835874	10365265	11720378	10297177	10287899	10547451	9045461	9289005	8432264	7466094	11642809	7669508	9034651	8585866	9902180	8685612	7999646	7271228	9692046	8486726	9952533	9007292	9556217	9712344	9384100	8167112	9455306	9267091	8200862	9850958	9972900	10673849	9506235	8782106	9816779	10525807	8840036	10070897	8363332
Dehydrotumulosic acid	485.349	[M+H]+	485.36	97.6	485.34906:1633194 486.35241:492892 487.35577:81507		84186	81496	457425	513043	400388	593588	380084	679989	461622	357419	630772	256830	184231	195923	1026359	987127	65125	51622	37118	2767551	39271	54472	132352	976270	47888	159819	918550	196533	69171	534035	2455342	22537	1558822	443442	695083	534841	1671262	496657	6168544	436916	420722	403037	30623
Dehydrovariabilin	321.052	[M+H]+	321.052	100	321.05237:4929074 322.05572:622025 323.05908:3061938		472170	2416509	109730	118938	103381	80949	82735	104642	51025	53519	46115	710416	409499	3738851	5543573	6783669	8384	25976	21763	14237381	537911	3348267	3156458	4273928	1828597	3825044	310164	102832	57687	798878	1267106	574633	1119388	1209816	1121754	1110980	118022	96773	95406	983412	1189928	1178794	277164
delta-tocopherol	403.36	[M+H-H2O]+	403.36	100	403.36014:373399 404.36349:0 405.36685:0		228704	156568	217255	104952	179948	177950	102417	168476	195297	79687	95015	92624	119699	108183	155211	270450	169449	161514	226078	192627	102229	208099	287628	199159	174773	84386	156829	140024	97665	131568	92145	275261	157274	99598	124119	93483	99570	88150	177230	86833	111038	262771	62755
deltaline	530.264	[M+H]+	530.27	99.2	530.26385:17142292 531.2672:7551300 532.27056:1438556		79570392	69132128	78376680	93938816	85292576	78837888	83190504	78789960	76630376	79128824	75775984	88797528	73874552	70175784	66112104	85804464	88808288	70309432	77616064	68864280	76078752	77699232	64287652	62284844	66611876	84073704	82806560	68496856	80194256	94196056	89051920	62137304	93077088	79063232	96425008	92807328	94419296	85501016	85752456	97037528	92012432	82610960	59948548
DEOXYCYTIDINE	250.075	[M+NH4]+	250.079	99.7	250.07541:600861 251.07876:768356 252.08212:195582		912379	1356896	129481	191924	156990	67087	75391	81057	64135	64237	66742	1061701	1194406	1965507	1863601	1990846	620216	732153	712859	2386519	1489877	1917760	1646101	2132782	1276750	1762724	983162	718204	550819	81529	70926	1297376	80165	82230	74141	72797	70076	77615	76623	69988	86730	79995	1259487
DEOXYGUANOSINE	290.08	[M+H]+	290.086	99.4	290.08047:896095 291.08382:188225 292.08718:13640		1579049	2074608	39801	79634	68845	4285	8672	19009	534	4298	989	1957116	1745305	3104624	3950272	5931088	605041	256499	796996	8382842	1961202	2889190	2562846	3659009	1883308	2627065	1552931	720662	195971	8352	11640	2148908	17532	4835	7868	4805	1483	3239	3837	8927	22756	5598	1573829
Deoxyisoaustamide	348.173	[M+NH4]+	348.17	99.8	348.17285:13778831 349.1762:4987923 350.17956:899818		83605904	76742952	81410200	78702656	78852280	78012712	78576976	79363136	81646168	81818896	77161936	79364160	74068672	81640904	77652944	65845904	78578752	78880240	78723992	66945588	81943752	78489848	84590136	78187328	80271344	76580696	70883968	81938600	82115240	90514128	89201336	78948232	89581176	89708200	91075768	90132400	92846544	88056376	87947552	88083232	91969736	92773608	77420040
Deoxykhivorin	593.369	[M+H]+	593.369	100	593.36914:490375 594.37249:226718 595.37585:0		2425755	3190478	1614866	1632259	1242104	1030711	1940926	1719708	1806467	1912791	1780831	3233843	1575772	2777086	3083010	2195550	2974418	2943282	1645408	3012114	3295417	1623565	2615582	2479637	3136489	3576912	2282674	2938699	3139540	2088445	2018452	2756692	2680227	3097977	2876474	3161238	2740398	2587007	2911716	2771251	1832868	1973020	1790518
Deoxynivalenol	297.128	[M+H]+	297.133	74.2	297.12793:3048047 298.13128:546273 299.13464:434300	49.50319:0 49.50335:0 49.50352:0 49.50368:0 52.09997:0 52.10014:0 52.10032:0 52.1005:0 52.10068:1122 52.10086:2012 52.10104:2369 52.10121:1972 52.10139:1113 52.10156:0 52.10174:0 52.10192:0 52.1021:0 53.03733:0 53.03752:0 53.0377:0 53.03788:0 53.03807:1293 53.03825:2897 53.03843:4197 53.03861:4251 53.0388:2996 53.03898:1354 53.03915:0 53.03933:0 53.03951:0 53.0397:0 55.01628:0 55.01647:0 55.01666…	5329322	5262108	11798152	13126001	10830371	12288162	12276536	12799420	6471414	7432575	6402266	5493098	5469520	5440958	5401772	8469639	3487557	4521492	1998353	7590601	4995448	5596598	5188120	6061366	5705607	5354319	7995466	3367056	4018201	10875193	9192436	5088752	10123129	9306222	10833618	11348298	4905825	6146983	7270032	11334987	10410387	11153240	4430730
Deoxynivalenol	297.128	[M+H]+	297.126	99.8	297.1257:221297 298.12905:31191 299.13241:463894	49.50321:0 49.50338:0 49.50354:0 49.50371:0 52.05259:0 52.05277:0 52.05295:0 52.05313:0 52.05331:932 52.05348:1656 52.05366:1985 52.05384:1633 52.05402:806 52.05413:0 52.05431:0 52.05449:0 52.05467:0 55.05247:0 55.05266:0 55.05286:0 55.05305:0 55.05324:886 55.05344:6823 55.05363:24679 55.05382:44878 55.05402:62032 55.05421:52010 55.05441:31454 55.0546:12707 55.05479:4062 55.05499:1470 55.05518:63…	5329322	5262108	11798152	13126001	10830371	12288162	12276536	12799420	6471414	7432575	6402266	5493098	5469520	5440958	5401772	8469639	3487557	4521492	1998353	7590601	4995448	5596598	5188120	6061366	5705607	5354319	7995466	3367056	4018201	10875193	9192436	5088752	10123129	9306222	10833618	11348298	4905825	6146983	7270032	11334987	10410387	11153240	4430730
Deoxynivalenol-3-glucoside	459.169	[M+H]+	459.179	98.9	459.16855:6509048 460.1719:1588180 461.17526:13879985		25325520	35116944	22197590	26273866	25916994	32230938	27472906	26566150	28413048	25039088	23597172	47222712	35780788	44276068	43560872	37289760	30168390	35633016	33635168	31708802	42560092	35137592	48471812	47267488	36998396	35596148	46080544	25233282	29355438	34973416	28215402	52248084	31616440	28890168	28864904	30838994	33243838	30288896	36900552	24819478	30161524	35982220	49282312
Dephnoretin	353.057	[M+Na]+	353.06	99.8	353.0567:803376 354.06005:164506 355.06341:31517		2164994	1251018	507.75	12406	507.75	507.75	5963	507.75	9261	13152	6429	1661842	2007456	1050991	915108	384799	552751	409769	548843	892713	2040324	2187589	2205065	1239011	1472153	1218806	211372	474005	449517	507.75	7252	1834254	9543	17292	12723	9044	7246	7629	10765	507.75	8167	11574	1283625
DEPO-MEDROL	417.231	[M+H]+	417.23	100	417.23093:109800 418.23428:27052 419.23764:129109		64140	170163	4691	13065	5474	102.73	8337	3256	4289	1802	102.73	112687	167510	193380	223543	263130	76320	77037	43321	271203	118458	181729	91120	220107	95622	193561	170805	76655	74452	4523	102.73	70767	7032	21752	26188	15045	23753	20219	25823	8798	14686	3842	110479
Dereplicator Identification - Schizopeptin_791	792.424	[M+2H]2+	792.471	64.5	792.42419:127674 793.42754:0 794.4309:0		209452	79909	145514	227829	243248	177563	243296	103488	246132	217623	106361	3242.79	179147	260218	278257	377623	104736	236541	42886	110468	53790	122848	44983	103269	163063	42766	248187	264438	194160	225414	205360	33942	242156	261361	241711	151292	192734	271713	222221	153055	376573	135380	84927
DErySphingosine	300.284	[M+H]+	300.29	99.4	300.28427:34944460 301.28762:5458456 302.29098:594626		63212640	70827616	4417498	3169976	3792604	5802962	3153038	3752488	2064917	3466730	3004933	90389744	86966352	49413568	46589316	25259264	42923904	34615604	43928916	39273144	70278320	88852160	78485760	44681240	57188716	54055968	27856200	30973940	34184640	6497197	4882054	67233096	3277724	3308326	5295915	7341889	7344128	4755787	4805743	5122414	2809940	4176247	47619972
desferrioxamine H	461.255	[M+H]+	461.256	100	461.25546:141663 462.25881:42401 463.26217:52775		83625	233439	9446	25144	18678	11141	26509	27316	11912	10154	11861	131248	233429	237924	261397	360891	92262	136209	87107	400845	156234	243362	127689	251758	157599	257206	219202	135645	111116	24025	15997	141983	31397	40180	40965	51637	46425	48287	53100	23821	21998	20364	172864
destruxin A	576.364	[M+H]+	576.339	88.5	576.36389:2412844 577.36724:775123 578.3706:0		2690846	498064	4154666	5487058	5860472	4936662	7055468	6785283	6479810	6243478	6647464	1973005	3773166	1047960	2050776	3135875	2523373	1015247	3805547	5629695	1443659	1875591	2646173	3680866	4094110	3502713	4252730	3129466	1124066	6599346	4865460	3400612	6430856	7894664	1599362	8099851	5462036	5370104	4461998	3681653	7981811	7359146	2267000
DG(14:0/0:0/14:0) (d5)	540.436	[M+H]+	540.466	83.7	540.4364:2701018 541.43975:698198 542.44311:0		19236494	3404204	11965797	8222296	13187116	11700103	6433146	3567093	3660388	5077672	6169588	6370866	9475822	21723646	8277878	3807875	6354191	12006071	15595739	10985988	5834464	7687412	15892114	14807456	5272302	15657870	8342354	5405221	2867111	14314734	20864648	11480751	4833858	21711900	14785363	12698188	14176033	13554571	10935901	14006363	4726473	12103231	13247227
DG(15:0/0:0/15:0) (d5)	568.519	[M+H]+	568.497	90.4	568.51941:8224009 569.52276:2980721 570.52612:176352		23008082	12328917	15377846	11506494	13722978	17900018	9315915	11887194	6903188	8721549	8958175	18598632	14919197	12649976	11859841	9162272	32106084	10512816	14356420	7665852	15279050	14889014	14101105	10228545	17806568	15499084	9852140	25020974	22987958	5420884	13057718	11966794	11611912	5413518	10914818	9059053	9842568	7725950	15125821	11696535	4894818	3758944	14059439
DG(16:0/0:0/16:0) (d5)	596.549	[M+H]+	596.529	92.8	596.54858:50330712 597.55193:22846010 598.55529:6205689		303686304	273993120	133562640	193854672	216019712	149484736	178882784	177400688	160744944	154981424	159730032	300598080	140178416	300796928	232877616	134200904	176564848	273762944	268033856	137541840	323453440	342507744	294333856	221469184	298535040	269119712	111994280	285746304	147245024	138920192	161923152	277961152	135680864	113302488	210824160	117870832	77601440	121679360	202180720	179585104	47157952	75387600	299476160
Diatoxanthin	566.417	[M+H]+	566.41	99.1	566.41656:155440 567.41991:34347 568.42327:0		236409	269702	458345	410278	375756	431009	405073	437311	418144	389129	426573	189474	242473	227100	250318	377268	219105	353022	293620	366409	184364	225900	185438	250175	199839	434222	611557	254545	387001	565164	558698	157554	568593	521262	552065	517674	678908	536473	546749	481238	482456	552226	179853
Diatrizoate	614.798	[M+2H]2+	614.777	91.5	614.79803:1726512 615.80138:437273 616.80474:920935		889537	690651	2260212	2248046	2432757	2325804	2321422	2422484	2488399	2429706	2683774	521622	450953	987645	1141270	1685463	776924	1422707	987925	1439321	772795	956349	914147	1279232	753273	1166336	2224370	1838723	1498915	4710109	4312610	874705	4380100	4242015	3937165	4486494	3870898	3660706	3743585	3894295	4552314	4460000	484473
Dibucaine	344.237	[M+H]+	344.233	99.7	344.23737:1556207 345.24072:319635 346.24408:229923		3951747	3589664	732267	639391	507358	563025	904150	305056	352669	1078360	378882	6316983	6843900	4199612	1938161	3584377	4090752	4063005	2557576	3486114	4209676	3585827	3692057	2010705	1585643	3605185	2949504	3732390	3989026	651121	2732532	2394272	2971812	826592	4043168	716715	3767632	1721324	7877907	2370148	669449	684789	1865672
Diclosulam	405.962	[M+ACN+H]+	405.994	81.5	405.96185:730946 406.9652:231439 407.96856:152472		105.504	32585	100744	89845	87702	79377	59082	63320	105.504	105.504	105.504	12868	2082	106681	166935	438966	5972	33511	23418	450228	2799	50407	34804	145266	37838	121732	482907	119628	56857	548588	394978	2429	549597	612170	539303	555705	97381	182405	248293	421774	494845	501537	1055
Dicoumaroyl Spermidine	438.24	[M+H]+	438.24	100	438.23969:21025954 439.24304:8044013 440.2464:1521340		137920640	87845160	90865424	65265304	40786088	81198648	110110304	64962544	47821896	131875856	92426504	69505760	124900792	88532288	62037300	37595024	56719568	112007568	158015136	81688504	139336192	115506840	101246624	55460448	110534728	116725640	42994556	138553232	156319168	87534320	80228192	77437584	170559744	75162696	51162276	98304528	187295600	112314224	53137680	117991456	59535516	50946808	55524344
Dictazoline E	495.234	[M+H]+	495.233	100	495.23416:443417 496.23751:87887 497.24087:58374		352465	510239	1594698	1840615	1433906	1650381	1674845	1573705	1867573	1432037	1786500	347064	231612	463767	668302	842593	571681	270318	207185	1318694	218402	345762	460481	622700	494870	698122	757139	253621	469275	1583125	1435568	159281	1550982	1567791	1332910	1980133	1474658	1442015	1381444	1638601	1885692	1548040	444968
DIDECANOYL-GLYCEROPHOSPHOCHOLINE	566.394	[M+2H]2+	566.382	97.3	566.39368:14889241 567.39703:7504722 568.40039:3090143		3969814	4433754	3100467	4075817	4477352	3129839	4328886	2475437	2944912	4265330	4315782	5375609	17598402	7250454	16182207	9742792	10985533	12689898	9878721	32725796	3982819	9607806	13892205	13690375	65508680	8603947	5649325	12204141	7606016	1364396	7150322	3294832	7009589	3410943	3835646	31532844	3980068	3169004	5705925	2712896	22318134	4503072	2983964
Diferuloyl putrescine	441.204	[M+H]+	441.202	99.9	441.20422:39796628 442.20757:12060297 443.21093:1863848		60319728	136262800	421110	377946	191965	245760	244075	307159	434510	461202	291300	110760912	118183624	77244696	82763528	65089680	3260500	2469496	3261448	120412872	76786856	162443424	88665192	84244720	64743516	87151384	3521723	2784399	2073258	18943476	18390236	81861200	22308350	14938748	20744794	16952164	684798	505332	454039	20513610	17892766	21940366	40599072
Diffractaic acid	766.312	[M+Na]+	766.307	99.5	766.31207:149628 767.31542:0 768.31878:0		110745	50920	154945	272477	307538	466267	133492	241062	380850	168125	425110	133412	41289	73893	51304	269026	43234	94376	66880	73079	136334	43736	276929	128499	64664	4128.93	62731	149713	179785	143269	60794	4128.93	260830	157917	272393	231648	333908	272771	216140	44075	249857	72500	47833
DIGOXIGENIN	408.267	[M+H]+	408.274	99	408.26746:313020 409.27081:88091 410.27417:0		806113	869586	701266	864265	708326	692224	668767	771003	687967	643346	712568	856119	993110	907973	773569	574571	872195	957196	989639	581082	1005414	934245	666797	899901	373774	794195	432052	726143	868821	448824	476176	797472	281033	444444	264829	357681	334696	447469	319015	397825	463029	325730	924200
dihydroalbocycline	328.278	[M+2H]2+	328.248	83.9	328.27789:15051190 329.28124:4234137 330.2846:1595174		16632270	23268840	28806098	26306996	30407832	32611032	29714896	27778532	26080426	27176004	25930646	22555304	21221052	21167982	25685378	26856166	24462438	24269280	23541298	27911830	18215836	23249430	27841064	26535750	30951800	27972540	33234544	29428084	30069928	38842244	36013504	16144367	32021040	32645572	34257240	35954296	33102022	33777820	41640960	33696024	36462064	39171160	16875070
Dihydrocapsaicin	308.216	[M+H]+	308.22	99.7	308.21646:1825888 309.21981:1175522 310.22317:980493		5444898	6010183	2627700	3000092	2425780	2188545	2890333	2178606	2824038	2928305	2847945	5193135	7435536	4816534	4405993	2441388	8230496	8158572	8978710	1767336	6465865	6105548	4816934	5607971	5807510	6253294	2684341	7203302	7006936	1993708	2361794	5646179	2084223	1355610	2567439	684798	2713325	2457436	1657778	2552865	1102654	1994515	7047482
Dihydropiplartine	320.228	[M+H]+	320.233	99.5	320.22824:5182360 321.23159:0 322.23495:0		13455533	5134518	3021889	5916963	11307577	18909318	3052465	4022435	6283125	7333912	9853723	21384264	18929702	18907220	10357347	4108452	15011906	7879881	9008387	5754380	16317821	18836832	13431136	7579119	12875252	12595674	7076578	11611206	12556911	7655646	4243855	10328244	5857176	7875374	10035960	4550144	9099266	5209664	6553862	4897700	5712107	2539624	10481476
Dihydrosphingosine	302.263	[M+H]+	302.305	69.7	302.2627:470882 303.26605:38258 304.26941:140056		2610537	2203400	1591372	1945867	1553352	1842931	1652150	1914002	1773740	1514955	1666268	1954479	2069298	2093563	2355797	1740653	2451312	1948809	2290977	2063613	2222459	1437648	1658306	2243652	1818774	1898478	2108178	1979495	2146769	1848490	2322690	2258402	1960104	1989881	2070590	2010756	2151370	1667474	2250460	2362922	2013118	2166686	2561908
Dihydroxy (3Alpha,12Alpha)Pregnan-20-One	335.272	[M+H]+	335.275	99.8	335.27203:21109466 336.27538:6483939 337.27874:14035233		58797452	51378644	72467632	67420232	68535120	74191552	74174584	71358472	69454080	69754544	74688456	48197248	55410068	48217128	50418524	58400300	53281872	55941332	76971576	59043232	53460892	54761864	56779604	65674108	51221592	56367664	59836528	54808144	53988012	61586824	60911708	50792472	93824056	65181244	69356352	64009060	63524256	71148560	65986468	65216100	92433064	67113944	51872300
Dihydroxyoctadecadienoic acid	313.231	[M+H]+	313.228	99.9	313.23093:7759104 314.23428:1449978 315.23764:1223056		37371788	40087948	35758780	22782804	26543644	28216678	38113788	23365984	11426951	11007408	10313429	40953524	45248576	34338816	42122972	28403074	29157002	41154036	13607746	37942252	40153872	12605182	32744324	46518888	12500109	49072828	37466740	29556806	40652948	39663116	37933576	12920915	28591612	27334366	41264024	37307036	37160880	27837768	37413792	28596700	37097928	26464258	29557966
Diorcinol D	299.155	[M+2H]2+	299.16	99.5	299.15497:23167044 300.15832:1752239 301.16168:206006		14547747	25843168	1743931	1530672	2273562	1819862	2299683	1793867	2115754	1833084	1983412	14953694	13058196	16547060	21893728	63315100	5793248	4903697	4110613	140145776	25133154	56277220	42502340	27728266	16781970	27980754	8129101	4196548	857311	4100010	6890377	16996496	4178288	4671846	2003904	4406008	3841892	2056546	1630636	1741779	3822141	5815988	8518913
Diosgenin	415.348	[M+H]+	415.344	99.7	415.34833:102895800 416.35168:32088204 417.35504:4453436		146854336	116045600	1650.99	1650.99	1650.99	1650.99	16510	1650.99	1650.99	1650.99	1650.99	132529040	149532960	120827944	100649176	27376418	226087936	206088800	201504496	40457756	152823200	123232472	119862280	96315640	133027560	117269344	59619596	166792048	201594960	1650.99	81356	148941536	60775	1650.99	1650.99	1650.99	150063	1650.99	1650.99	1650.99	1650.99	1650.99	170419152
Diosmin	609.52	[M+H]+	609.53	98.2	609.52039:22526362 610.52374:10257639 611.5271:2283199		56974712	40546904	3974.81	3974.81	3974.81	3974.81	3974.81	3974.81	3974.81	3974.81	3974.81	48191736	46925420	57428832	56967612	20391418	66232988	48080156	71151808	20470994	47843596	38722760	46037608	53183864	66940536	52142176	20805012	48029420	34002396	64297	3974.81	47458860	3974.81	3974.81	66955	3974.81	3974.81	39748	57901	102137	86359	3974.81	65765808
Diphenhydramine	256.171	[M+NH4]+	256.171	100	256.17053:512930 257.17388:164568 258.17724:120623		2987172	3027763	1369715	1354209	1211246	1277439	1362468	1321151	1287619	1167793	1255558	3022733	2848264	3062208	2949938	2919202	3030871	2930304	2799872	3031752	2920996	2715986	2750095	2980804	2605915	2693817	2879102	3142042	2824120	2286961	2737994	3159767	2945294	2434604	2930960	2300186	2862934	2630556	2590604	3106980	2201130	2202120	3013817
Diphenyl-phthalate	319.099	[M+H]+	319.096	99.9	319.09894:452510 320.10229:99289 321.10565:231982		1360343	1501469	390792	309632	206730	209520	245821	374713	268180	214306	293746	1001895	2269117	1365732	1551462	552730	905316	1420130	790984	294224	1744111	1575636	772197	1262233	1221478	1230136	321515	908545	894031	137497	150091	1488511	134891	298559	155563	232353	442381	295123	269012	235843	209297	310533	1919982
Diploicin	454.946	[M+H]+	454.962	94.9	454.94586:56652 455.94921:0 456.95257:0		188724	144542	128850	144350	115658	109810	157331	131063	159629	170893	123534	127490	165088	140725	72748	45864	217768	184275	145620	96817	163570	123605	156787	174567	92826	128381	99551	149082	163649	100546	95616	153930	107203	76810	118853	106497	167288	103203	143981	122746	87730	83854	105963
Dipteryxin	315.173	[M+H]+	315.175	100	315.17343:3937604 316.17678:869456 317.18014:0		9216089	17740172	365516	152041	180098	125664	169640	182646	616438	255369	262833	3406102	13248415	11728613	9866858	9289510	9162525	21002860	12450724	3484470	17539798	9059928	10892727	7213520	12662495	11188338	4622280	11850357	21314810	997888	7059402	12233729	4655566	320568	19313656	417132	2647287	5043096	6648594	7506504	655903	799761	10876088
DL-Hexanoylcarnitine	260.196	[M+H]+	260.2	99.7	260.19595:600967 261.1993:439350 262.20266:207698		2467669	3229515	2211316	2401541	2207497	2228280	2660062	2208984	2642650	2250461	1665061	3165506	3063453	2398974	2940840	2814646	3111961	3550029	2964109	2705635	2985914	2918256	3116182	2092158	3135934	2309130	2582112	3175107	3261483	1906830	2934041	3134378	3090897	3127489	3308707	3025765	2207564	3447228	2556480	2913824	3320528	3021545	3317501
DL-Palmitoylcarnitine	400.371	[M+H]+	400.36	97.8	400.37064:2206702 401.37399:884044 402.37735:0		6275304	6102726	6746144	6602890	6443020	4495136	6663958	6169692	4571534	6661222	5503424	6956272	6235748	6917431	3264199	4782904	6046605	5803296	7053188	6276404	6593802	7396192	3196839	7348288	7289622	6402014	5345264	6437978	5374762	7560496	6621401	5709890	7164698	6233738	7896449	3349389	6568755	6175036	7375570	4967289	7400732	6765102	8254030
Doxylamine	271.175	[M+H]+	271.18	99.5	271.17502:1125841 272.17837:345691 273.18173:176106		4840600	5050362	698640	534863	1180314	1113864	924926	1342137	1044484	767818	690970	5067148	5843608	5589528	4598308	2792019	5264803	5822170	6979834	2215029	4792496	4378881	4673766	4271865	4769032	4514013	4020086	4802234	4704565	639614	715513	4394165	980590	905693	988726	710831	702054	610319	856866	801322	589942	614120	4916160
DUARTIN (-)	355.115	[M+ACN+H]+	355.115	100	355.11533:1948927 356.11868:315736 357.12204:67122		100880	1883262	46200	43384	43691	38424	39498	48824	842	1189	3706	470782	463072	3611316	3372094	4248683	189477	386696	434610	2140893	402478	2346210	1331313	3509032	927545	2914615	1636824	552135	288308	25304	24756	269152	30308	41081	28797	34437	2671	3652	7767	26077	27596	32695	443830
Duguesuramine	336.303	[M+H]+	336.3	99.8	336.30331:10405203 337.30666:18731600 338.31002:3103188		34879288	53618196	21533040	50277488	20896158	25571798	33816080	15775708	64113016	27608360	21424968	34499916	62074324	32227740	38786988	25279346	44141116	52429716	64929304	73407672	31204636	56371476	58138372	64937448	59682780	41186528	43037644	67982000	37613828	34006576	71565824	59326836	45677480	63993412	30323704	78870400	72474600	72838784	71393416	70744560	64505848	55315468	59825672
Dyphylline	254.989	[M+H]+	255	97.6	254.98894:3016534 255.99229:113374 256.99565:0		12558947	11971866	14399560	14605310	13954749	14250891	15524863	15245012	15601818	14931536	15104508	12574618	11729023	12908074	12990165	12497072	12319339	12665943	12684463	12620356	12140406	12446353	12759659	12741428	12730204	12484126	12239935	13298281	12639994	13742096	13911378	12696971	13894735	13819463	13839764	14716399	13889532	14167160	15410448	14821311	13793378	14331568	11840507
eburnamonine	295.257	[M+H]+	295.255	99.9	295.25729:4923756 296.26064:7613455 297.264:90274672		18959976	11523384	15938321	10341644	15282797	10049278	23561830	11843453	17970132	12582926	15696893	29529968	9884293	21660122	17438820	16720501	15700343	13448062	20986770	16546012	25276720	17027976	28362024	14413157	12559792	15695872	24116656	13410228	15225657	22212928	23276174	20474790	14970221	11446655	18770826	10614103	14201954	25508582	15540785	17319110	19178164	14843472	15193044
Edpetiline	592.38	[M+ACN+H]+	592.38	100	592.3797:1212866 593.38305:446787 594.38641:0		1233381	1719207	2400568	2278499	2906976	2853596	2867104	2329110	2015799	1862580	1749971	3594013	1533521	1539756	1233219	371708	1665255	1397482	1293449	933619	2141706	1736630	1780155	1809264	1631841	2028841	963820	2772893	2653559	1309089	1744784	1945082	1465590	1062063	2024305	1535584	1490428	1274586	1680568	2163921	1108262	1246538	2168209
Ellagic acid	324.992	[M+H]+	324.99	99.9	324.99188:303876 325.99523:23420 326.99859:258045		1055430	874324	864466	918250	793521	861425	942076	921622	929239	926373	834905	806446	1101179	925147	848660	484707	1198748	1248428	1265637	649099	1076439	971948	800700	865058	1079710	922731	631926	1146463	1166354	542211	669360	1074368	543411	550099	777416	631640	866987	831243	938826	712778	584369	533925	1025424
emblide	427.201	[M+H]+	427.2	100	427.20129:3483644 428.20464:758729 429.208:236604		7286834	17773236	16396229	15091640	14739990	17052892	16670928	17560468	15907125	18205152	16088456	6636050	7988626	18968716	7872904	21433996	6865462	20391418	8364720	10307874	22251470	17798266	7254916	9517134	8080082	6275736	9511109	12948751	18327904	21536206	8105165	7749162	11688162	18026888	20504388	16678937	9315677	7385522	7310198	12625935	20637546	23030342	6690670
Emericellamide A	610.416	[M+2H]2+	610.416	100	610.41626:1550952 611.41961:0 612.42297:0		2872791	2150596	784250	2374884	1311502	785375	964591	2240662	1643893	1172818	970094	1497333	1270801	1329690	1569818	531083	895530	1045559	467433	1275740	1189892	1478530	802222	916252	931529	457621	1532100	1181299	1646408	1668882	1262500	1737724	1141719	1530332	897401	1725192	1232076	1524068	1932800	1814974	1814216	1234490	1947173
Emetine Hydrochloride	539.256	[M+H]+	539.26	99.7	539.25586:9844973 540.25921:3607548 541.26257:592805		7578.12	24960760	102788	108808	125361	167173	169268	84631	95153	101564	214987	18623804	19818764	25705758	22239772	17291846	3623460	28842960	26095568	24401326	21408532	5200247	25150594	20828910	8782442	8525290	18797588	5862917	13360780	29302132	105196	22471248	7578.12	93159	7578.12	116283	7578.12	7578.12	7578.12	113597	104113	85971	21948110
Emodin	309.015	[M+CH3OH+H]+	309.016	100	309.01468:75252 310.01803:0 311.02139:0		255655	187477	136503	179618	150062	164592	182606	168179	194287	152915	160435	167450	216066	154260	135376	62708	185445	228180	261998	120823	191261	199646	156871	127642	192974	164312	121312	171562	220590	85939	112580	202781	65333	74669	109434	88875	131972	139717	171746	159170	84672	66193	194456
Emodin	271.092	[M+H-H2O]+	271.053	86.5	271.09161:203709 272.09496:383548 273.09832:78653		204162	255892	196979	212378	209241	178547	197481	197900	198273	183720	206322	173930	239178	332129	317808	383180	229081	250287	220506	503428	235023	292893	247986	303471	217175	305613	334251	255737	190498	260622	252381	242460	261862	47473	216628	238837	195405	210623	195690	231052	276404	262774	229191
Enamide	432.23	[M+NH4]+	432.23	100	432.22961:55258484 433.23296:17572104 434.23632:2980237		118024568	109355808	49108296	46120144	51976244	84616344	47451356	38938704	72300440	35790828	73790432	99421112	112159144	120320064	88587768	55493316	128731576	222388112	95338544	44804336	139208896	137009088	101124400	94542536	117644536	97869584	53508384	74550256	156926336	24085954	54592256	148287872	35191128	24315414	98707552	23244586	102680000	42218808	66995460	37232336	18118106	14594270	111294456
Enniantin - NCGC00386078-01_C36H63N3O9_(3S,6R,9S,12R,15S,18R)-3,9,15-Tri[(2S)-2-butanyl]-6,12,18-triisopropyl-4,10,16-trimethyl-1,7,13-trioxa-4,10,16-triazacyclooctadecane-2,5,8,11,14,17-hexone - Pretty common in Fusarium	720.403	[M+H]+	720.42	94.4	720.40308:722323 721.40643:291537 722.40979:14973		2194238	2407311	2194953	2048881	2388270	2468061	2513606	2223946	2338472	2296320	2290247	2457432	2565535	2511498	2156100	2197635	2669682	2443448	2402694	2259096	2137393	2133379	2376480	2761302	2637089	2552665	2471474	2295097	2523258	2474456	2411092	2314664	2903410	2592787	2816612	2348581	2825235	2589755	2503206	2549548	2473502	2543279	2334252
Enniatin A1	668.457	[M+2H]2+	668.441	97.4	668.45697:559206 669.46032:0 670.46368:0		800351	278318	368214	1120371	329395	418763	1094078	647332	309125	808412	387704	578650	221991	161151	837366	287274	640117	609756	511440	287652	150692	355845	492373	583338	317428	1066915	298486	643223	241398	257917	278259	994637	413713	907465	318179	384318	486456	350760	649772	624827	544253	283479	265158
Enniatin B1	654.443	[M+H]+	654.425	97	654.44263:516988 655.44598:0 656.44934:0		329690	136295	287511	90718	262118	351536	224794	315014	94651	361170	231194	133050	249140	266569	117734	139003	368525	438398	326357	344773	297893	403838	100345	96754	298465	56078	192239	254938	503801	836963	135394	8692	701244	408483	488803	660331	312017	753200	123096	527935	830139	526329	480422
Enniatin B2	626.346	[M+ACN+H]+	626.394	81.8	626.34631:703993 627.34966:0 628.35302:0		1732351	1962061	868813	757143	870261	750550	892780	653648	645833	632721	672004	1803898	1697418	1563593	1707816	1444769	1883474	1951034	1616043	1731687	1484514	1702466	1722470	1614399	2000156	1746631	1949794	1336175	1749599	1364156	918303	1628376	948773	1120444	905062	1037869	987499	586082	729295	811138	881431	797421	1423122
Epicholestanol	371.308	[M+H]+	371.3	98.7	371.30811:118110904 372.31146:27162412 373.31482:6320263		496574176	382075232	567415168	534570400	552519168	543531904	534235072	532307264	541733888	547112128	542827904	436525728	411658304	367209312	439249088	483970784	541719040	365391840	412329760	457905184	336064544	455064608	421362080	416536544	479560352	443198720	483999232	497286048	409208832	460278272	582458048	368786432	593575872	590138112	518319392	622327168	584597440	604447744	583494400	583016896	632531392	639301504	363729344
Eremanthin	253.136	[M+H]+	253.134	99.9	253.13649:4847848 254.13984:995706 255.1432:560739		10056754	11125221	13027690	10578597	11279410	10041621	15602466	9279314	13121411	10337589	11162802	8694771	10424256	10436436	9293393	4824788	10329420	10476226	8727948	7534394	11965093	10970464	9665353	8667744	10995052	8515635	3467646	10158287	7185727	3310857	5495395	10347486	4974642	5192730	6188569	4043808	5814750	4779849	6210377	5431074	5856649	3599441	10593303
Ergocryptinine	598.286	[M+H]+	598.299	96.6	598.28619:69557 599.28954:35709 600.2929:0		94091	74871	88383	127494	153595	115725	119791	103250	129736	132710	82351	118372	39384	84736	76010	90061	25971	74773	146844	69025	105026	42175	18450	143898	107585	44248	94561	75193	68713	129182	181318	121173	150530	158154	169969	131707	145884	186040	190559	168243	105518	155484	45295
Ergosterol	379.297	[M+H]+	379.3	99.8	379.29718:4432936 380.30053:1392820 381.30389:1467672		13494586	10763222	13821925	13152139	13433469	12902784	14035474	12118746	13400777	14381248	12651176	11960099	12570988	13709736	12176423	14932918	12786212	12577436	17323208	15873907	11057023	12484549	10529546	15629985	14320713	14043999	15402678	16475841	11822509	17796478	19711566	12005919	13843991	14183600	14594675	12680186	11510177	13876751	14315174	13680008	13222635	14151804	13277212
Ergosterol Acetate	484.374	[M+CH3OH+H]+	484.415	71.8	484.37421:18503660 485.37756:6047874 486.38092:445137		51746120	49474860	50654376	48917620	48214828	54478808	50066140	50515620	57649856	44511328	62362232	54922000	53382244	55077240	54881916	54617764	55326512	50608020	55374368	55968072	51300180	53935024	52127872	51489380	53113664	52671932	54060108	51494180	51250488	51359900	57520836	47827028	61232356	59043464	57415144	53301280	49755020	60466596	53342628	54879828	54136972	57370900	49451192
Erianin	319.148	[M+NH4]+	319.15	99.9	319.14777:21377690 320.15112:6475744 321.15448:1702628		74099728	59645296	1578607	1634238	2354881	1413996	1920881	1962356	1338596	283531	541217	66415084	81367104	57920812	46964696	18558324	20487930	17722732	21166288	23775436	70973256	70583960	71548392	46877116	59616232	56426648	8434678	16383389	14108760	1018330	534909	74165368	2028054	453456	1163759	1572649	770153	1515364	371406	911118	1619998	1275308	65314244
Eriosematin	313.156	[M+H]+	313.14	69.8	313.15582:844723 314.15917:316348 315.16253:277105	49.50315:0 49.50331:0 49.50348:0 49.50364:0 53.60853:0 53.60872:0 53.6089:0 53.60909:0 53.60928:337 53.60946:528 53.60965:638 53.60984:584 53.61002:374 53.6102:0 53.61039:0 53.61057:0 53.61076:0 54.15728:0 54.15746:0 54.15765:0 54.15784:0 54.15803:408 54.15822:596 54.15841:649 54.1586:521 54.15879:279 54.15897:0 54.15916:0 54.15935:0 54.15954:0 55.05264:0 55.05284:0 55.05303:0 55.05322:0 55.05342…	6493237	6374546	8589333	7221928	7586613	8154726	7022012	6426185	7859268	6559426	5983594	6834768	7313303	6687998	8169398	6056640	7792663	9073259	9036136	5849701	6716702	5555294	6061766	6601139	7369996	6979157	6786800	8329276	7886392	6623966	6221211	6277856	7941576	8504635	7351289	7657772	8930561	7244775	7116258	7614444	7839164	6863736	6171534
erysovine	268.099	[M+H]+	268.1	100	268.0994:1265139 269.10275:278539 270.10611:25097		773550	919041	174503	227460	203800	135910	87532	148336	10623	27027	12061	708025	809412	1795967	1869035	2904432	537191	578729	580552	2610464	849838	1106494	1009995	2028718	1106991	1452366	1346918	601253	581579	630050	506843	892552	560274	587364	538897	587843	260958	268266	220210	457926	561148	592571	962623
Erythratidinone	330.196	[M+H]+	330.2	99.6	330.19565:1034683 331.199:171218 332.20236:672790		2890753	1529902	4971481	5459482	4941761	4789524	4900856	4729158	3779595	4000116	3432188	1232325	2413983	2628118	2498424	3309830	2200718	1593232	2301117	4693056	1700634	2419224	1434969	2062068	1220394	2283570	3749646	2101702	1592296	6291908	5440666	1422668	5771660	5471995	5406215	6066562	5447295	6057435	5968471	5883743	5740770	5993306	1211818
Escitalopram	325.17	[M+H]+	325.171	100	325.16977:615876 326.17312:210338 327.17648:203990		1044438	2803510	5496286	5910774	5801406	4280070	6310172	6123533	5362800	6049226	6030844	1476327	1948032	2817946	1806094	4315309	1738995	2517497	1649431	4336499	2094552	2612820	2026422	2666578	1907733	2604302	4509658	2741264	1401910	4905886	2160608	1634318	2243612	4930328	5581155	5552392	4938654	5532274	5578421	4874102	5070473	5505496	1238157
Esculin	341.087	[M+H]+	341.087	100	341.08701:448330 342.09036:0 343.09372:0		861241	721924	851190	897867	763616	620427	679649	724823	783715	827004	663494	826024	308281	695929	691106	851273	643876	922861	954344	601897	505823	777700	693501	862406	817692	916580	646517	562802	931986	943134	1029940	959739	751098	826178	907735	952604	975447	1264255	708438	799165	836604	837979	590667
Estrone	308.894	[M+H]+	308.899	99.4	308.89377:1729041 309.89712:232323 310.90048:617720		145601	251438	474815	609775	494713	320661	336497	316668	441527	563300	363473	149750	136043	211863	464265	857928	112728	190503	178492	2165320	125962	249357	153584	343481	255244	188454	579600	340470	217738	656958	550205	138231	502285	1141820	929765	1126878	1336503	1473582	1409958	559543	372113	738931	127594
Ethinyl estradiol	279.366	[M+H]+	279.4	79.2	279.36584:945851 280.36919:0 281.37255:0		2115451	3814000	1018447	2420705	1538620	560779	1338103	2636443	2550406	1052560	2520258	3481051	3921225	3709107	1909633	2120146	1617489	1443673	1999502	3041271	2019118	2062163	2099433	3904100	2084521	4430075	1858761	2539088	1975350	2095550	2194078	816175	1668344	1041313	1624763	2021521	1821915	2290445	1220355	2433386	2719200	1230125	1931835
Eupalinilide D	337.077	[M+NH4]+	337.08	99.8	337.07672:5593079 338.08007:1257196 339.08343:2907469		7151508	8228783	837629	2958931	2922662	4641778	1432309	1273596	651246	791720	609560	7179315	10700956	8912365	7344701	3289192	16795018	15934438	7539492	3950494	9485255	8928771	7225340	8136132	8244134	7812415	6087357	13231706	14729165	368427	622293	8696134	425159	318032	541599	969543	1229796	4799513	1378552	3366056	710697	224134	10411288
Euphoractine T from S.guyanensis	348.195	[M+NH4]+	348.196	100	348.19455:453693 349.1979:98942 350.20126:70353		1503811	1697988	3044978	2789792	2551112	3399343	2881934	3157657	3086751	2454152	1205406	814314	1061782	953851	1215187	3198694	1205940	1404230	1092145	1465942	2107504	870278	1478997	946710	1449715	1048156	2964906	1263929	1243560	3152644	2730526	1504413	3288744	3043414	3301919	3069676	3408538	3896616	1760732	3187666	2998489	3535327	2203800
Euphoractine V from S.guyanensis	334.217	[M+H]+	334.217	100	334.21655:418274 335.2199:156151 336.22326:118947		1031656	886418	2448109	1779529	2056017	1594776	2156617	2071669	1876599	1886784	1917096	1110956	1449651	1368984	1613789	2335831	1213828	1424835	1069792	1021423	2005997	1434263	1394254	1600605	1018864	1319983	2575636	1243173	1216817	2335113	2229403	1209966	2736619	2296565	2563946	2046806	3437200	2260728	2583976	2759374	2243859	2191966	1637605
Euphorbia factor L14 - Lathyrane diterpenoid	676.336	[M+H]+	676.346	97.8	676.33551:556549 677.33886:0 678.34222:0		875948	1099660	820156	1495301	676965	1272329	1226082	753241	875394	558768	402617	750976	577249	570227	935459	1059154	756791	411691	412039	917203	937494	838130	1277767	905900	1107176	1342899	978939	564251	448898	856635	985646	567609	921048	816978	856523	1498111	872649	1231938	1088936	836758	1169063	852330	525524
Euphorbiasteroid	553.287	[M+Na]+	553.28	99	553.28705:2953673 554.2904:1040342 555.29376:0		10742995	10302567	8102758	7632020	9579489	8622346	9011109	8207956	6694943	8733542	8930905	9643514	9728237	9598720	9923887	10840478	6201658	6614711	11596719	10628264	8525554	10349695	9529967	6968960	7314424	10343076	10830745	9411697	6529436	8258053	8035758	6714210	9850015	7187237	9740724	10360150	10430883	9514486	9871398	9321920	9855647	7970730	6805865
Eurycomalactone	371.139	[M+H]+	371.14	100	371.13858:10608607 372.14193:2332906 373.14529:328767		67372336	74065248	66177744	66285416	66808236	60691292	68598240	62422064	66322604	70492320	69258808	69750344	46268932	72542376	63884932	53885344	69028168	71438048	72407512	75944696	59527608	76079184	75557864	69719088	92778456	77838368	73304224	68027576	84579600	69193472	76082120	60662120	53247160	72163224	67993712	77597856	69811608	84025424	81803896	72980024	73708808	70908688	65300888
Evodiamine	304.145	[M+H]+	304.145	100	304.14511:186878 305.14846:118815 306.15182:115269		64088	224010	199864	207081	219530	176536	194580	94720	170472	165245	83232	72650	228623	326290	315600	265655	199358	192202	282089	539290	186115	233004	220223	298191	153683	322129	227210	222649	159931	21675	282839	168877	300079	217166	120287	238235	93531	98255	84184	304569	306452	262177	191647
Exemestane	319.169	[M+H]+	319.167	99.9	319.16949:2090529 320.17284:1593469 321.1762:1759148		9378512	9544924	7280462	6120570	7009098	8322376	8441837	6948808	6769349	5556436	7283277	9996648	10739316	11734423	11589988	8639080	7185969	8999692	8716385	10247385	7104906	9413737	10124062	13726078	10180428	12432406	10762447	8389131	9402935	7692362	8322790	13050384	9426083	8521039	8595922	9339750	7412762	6960910	8079082	8090676	7413867	8066247	9013473
falcarindiol	299.141	[M+H]+	299.141	100	299.14139:570171 300.14474:470830 301.1481:282862		2322872	811830	3798040	4021325	3253591	3333311	3163260	3640992	3579704	3417407	3324530	2812184	4615521	2508936	1594885	3686099	2574347	2751392	2625998	4437120	2409822	2051097	910091	1145542	2311844	764702	3470582	2514195	2334520	3980823	4735440	2245330	3364372	4944212	3135917	5008573	3657135	3538155	4130438	3960288	3871996	3920544	2546767
Farglitazar	547.222	[M+H]+	547.223	100	547.22156:5116924 548.22491:1836117 549.22827:384673		31830952	31743950	30217940	37295084	31579856	34509792	51768612	32076434	33855584	35109152	32782396	35572516	34604772	45571152	30761208	35884336	44385308	34359900	34885200	36540896	37013744	55541532	38287624	35723796	34997024	36883140	35102808	35776540	43622796	39750016	34237512	35882884	38574936	38652396	37474880	37206184	36877928	38686004	34460076	36211868	38251728	34315872	38343976
Fenofibric acid	319.063	[M+H]+	319.073	97.8	319.06259:414432 320.06594:139109 321.0693:269988		2283654	1694360	272010	415726	300205	383859	399663	307750	358282	322762	622409	2025053	2156784	2046101	2036170	1513907	2294226	2256037	2465624	1391930	2093196	2095108	2151351	2043838	2205316	2036475	1609623	2130093	2272695	221351	393201	2194468	428919	164325	281607	292764	553898	530995	282856	451763	342891	325888	2255239
Ferrioxamine G1 [M+Fe-2H]	672.302	[M+2H]2+	672.28	90.8	672.302:493809 673.30535:0 674.30871:0		979605	472397	111654	132595	76766	45822	64301	73075	153099	127401	38781	452598	771426	626411	348682	303.321	778080	613828	394431	210284	1105265	514347	652713	332697	746385	223462	134259	308941	617843	28636	210199	686322	112745	83915	3033	45349	79903	82224	35049	69124	49416	142067	643016
feruloyltyramine	352.124	[M+H-H2O]+	352.127	99.9	352.12436:276873 353.12771:3889072 354.13107:902675		983841	353705	1026654	662488	1138734	615094	621074	850811	1428841	857083	520785	610499	973583	886344	769510	636344	1042798	1147750	768034	1487976	816375	947226	1076443	641623	772051	505878	767570	694050	1165027	1481376	782252	1334637	862344	1304613	1120675	721665	906449	1506275	1233504	922846	1068933	883944	940072
Flavone base + 3O, 1MeO, O-MalonylHex	549.126	[M+Na]+	549.126	100	549.1264:1348584 550.12975:501133 551.13311:57578		3288314	1746935	218.493	218.493	218.493	218.493	218.493	218.493	218.493	218.493	218.493	2475159	2920482	1723986	1540883	543481	670592	495258	482365	1555581	2977826	3458254	3792779	1996315	2635725	2024834	360031	653070	763479	218.493	218.493	2778607	218.493	218.493	218.493	218.493	218.493	218.493	218.493	218.493	218.493	218.493	2078548
Flavone base + 3O, O-MalonylHex	519.118	[M+H]+	519.115	99.9	519.11768:1253238 520.12103:342046 521.12439:61421		2911681	1678787	96.0356	96.0356	96.0356	96.0356	96.0356	96.0356	96.0356	96.0356	96.0356	2338231	2848978	1821507	1648165	608222	591920	430593	488968	1461346	3049040	3521580	3437748	2054010	2583157	1973485	246642	515006	637459	96.0356	96.0356	2546280	96.0356	96.0356	96.0356	96.0356	96.0356	96.0356	96.0356	96.0356	960	96.0356	2098369
Flavuxanthin	704.503	[M+H]+	704.55	64.1	704.50281:3136236 705.50616:1476327 706.50952:319853		6614372	7989222	6306779	7631098	6667036	7833721	6878939	6648830	6843796	6660011	6607736	6050028	8417290	7849278	6885416	6711122	8170678	7822908	8499817	7439958	6208781	8048126	7573788	8103720	7032256	9283164	7130540	8157572	7341604	7334086	7691884	7498716	7627974	8164975	7803804	7752440	7802689	9153177	8036791	8128642	8276136	8050004	7873698
Flecainide	415.143	[M+H]+	415.145	99.9	415.1431:4166150 416.14645:1117892 417.14981:375398		22556422	21491106	18995536	19158170	18261672	19052072	19967010	19568090	19892580	18384506	18291092	21417254	22392134	21364388	22316410	19135948	21966266	22556728	21497648	21152768	22699934	21139984	21020264	22722600	20869792	22200544	21171072	22301474	21112850	19781640	21029346	21266546	20050088	19425496	19305918	20068710	20009324	20135532	20398454	20557402	20053316	20033134	20815304
Floridanine	442.214	[M+NH4]+	442.207	99	442.21417:1511645 443.21752:20232792 444.22088:5205802		11039746	9198023	7265755	7328552	7966456	9313704	8141371	7839740	7986152	7270466	7318002	9148919	10534097	8904499	9345697	9513352	8394434	9719964	9320162	10685990	8577744	8324360	11241700	10836601	10813435	8555943	9150182	9342475	9116906	10225675	9995209	11385821	11474536	9725794	8810092	11755058	8532247	10866421	10346795	10190022	10186102	8330680	10526806
Flumequine	262.082	[M+H]+	262.087	99.5	262.08209:231640 263.08544:803688 264.0888:146877		1129820	1324428	1070229	1132180	1012145	1112484	1283325	1200698	1256988	1188959	932324	1189040	1551831	1442600	1019051	1130961	1330804	1559633	1738888	1273452	1112684	1286718	1413365	1423444	1481930	1572093	1214851	998127	1252204	1557705	1159218	1546152	1360249	1419594	1265595	1304131	1406292	1493637	1351538	1209442	1372601	1096956	1154615
formononetin	269.131	[M+H]+	269.132	100	269.13129:1635168 270.13464:266562 271.138:611199		10873072	14714411	11895703	10459605	15175207	13487567	18742938	16942352	10874784	12728258	12851865	12435482	10522533	14937632	11941740	17801358	12266882	14923972	21582382	15560980	14478349	13465148	14676570	13691395	20888806	12761576	14181054	14085060	14699898	16747383	15676039	10874997	17897820	16233439	15049375	13187665	20524418	19468396	20936974	18329624	13669173	11681763	15100652
forskolin	433.224	[M+H]+	433.223	100	433.22446:314798 434.22781:72338 435.23117:77517		450394	749323	70016	80035	90460	98702	101516	99937	85374	77430	60537	698374	1183517	875274	1039000	867697	726103	543443	477926	767244	584650	824330	533845	962552	599006	1216987	588804	638647	471979	78938	118175	765515	121113	180144	178958	149242	206864	227425	241196	78020	88460	66618	688963
fraxin	409.049	[M+H]+	409.053	99.6	409.04858:171801 410.05193:0 411.05529:0		466751	434336	471508	352092	337121	388412	306522	525156	394189	402603	328084	443868	402463	577141	361413	404696	240208	602694	498055	446863	546038	316618	360522	411703	468237	320123	406797	363532	413661	421819	511821	518530	594212	286994	524796	562246	500731	622256	515296	662780	369085	439548	522634
Fumonisin A1	764.394	[M+H]+	764.399	99.6	764.39355:3763849 765.3969:1730885 766.40026:369710		3773352	3277434	9721559	10284062	9428577	9677784	9965979	9939770	9494595	9812557	9451279	4745518	3513103	4450604	5479247	3463396	3488442	5258751	2157832	3750738	5245524	3810049	3267414	4212758	6073013	5314048	3509401	4802642	8616640	7801889	11007244	4777934	9445808	9413512	9197891	5560766	6955633	7160418	7483122	5849684	6620388	5969894	5021858
Fumonisin A2	748.408	[M+H]+	748.404	99.8	748.40765:1577105 749.411:0 750.41436:0		461687	2769798	9244.87	9244.87	9244.87	9244.87	9244.87	9244.87	9244.87	9244.87	9244.87	2634332	1572596	1242966	2387441	2074823	2056571	1430334	3211642	2880543	108745	1685826	2538326	2517173	2562151	2798524	3100854	2629964	1571250	9244.87	9244.87	283126	9244.87	9244.87	9244.87	9244.87	124691	9244.87	9244.87	9244.87	9244.87	9244.87	1849624
Fumonisin B1	722.383	[M+H]+	722.396	91.7	722.38287:4168127 723.38622:2022898 724.38958:552673	49.83329:0 49.83346:0 49.83362:0 49.83379:0 50.99775:0 50.99793:0 50.9981:0 50.99827:0 50.99844:301 50.99862:561 50.99879:664 50.99896:531 50.99914:258 50.99929:0 50.99946:0 50.99963:0 50.99981:0 53.2867:0 53.28689:0 53.28707:0 53.28726:0 53.28744:369 53.28762:632 53.28781:717 53.28799:578 53.28818:323 53.28836:0 53.28854:0 53.28873:0 53.28891:0 53.96239:0 53.96258:0 53.96277:0 53.96296:0 53.9631…	9230942	10766173	30397764	30379668	30572204	29879908	30148978	30541742	31188904	31174766	31086132	11862491	8941607	18390958	22910728	18034012	11328646	18457652	6981470	21992048	13057553	11982296	11339785	18735200	20762870	18438986	19395136	18012220	30041954	46382120	61771152	11243808	52601528	55703056	45702428	34971732	42384596	45488204	44498444	30379234	43363304	39340484	14708356
Fumonisin B1	722.383	[M+H]+	722.388	99.7	722.38391:6055960 723.38726:3193668 724.39062:745417	49.83334:0 49.83351:0 49.83368:0 49.83384:0 52.21574:0 52.21592:0 52.2161:0 52.21627:0 52.21645:806 52.21663:1519 52.21681:1835 52.21699:1521 52.21717:774 52.21734:0 52.21752:0 52.2177:0 52.21788:0 52.78062:0 52.7808:0 52.78098:0 52.78116:0 52.78134:819 52.78153:1481 52.78171:1758 52.78189:1486 52.78207:855 52.78222:0 52.7824:0 52.78258:0 52.78276:0 57.03207:0 57.03227:0 57.03248:0 57.03268:0 57.…	9230942	10766173	30397764	30379668	30572204	29879908	30148978	30541742	31188904	31174766	31086132	11862491	8941607	18390958	22910728	18034012	11328646	18457652	6981470	21992048	13057553	11982296	11339785	18735200	20762870	18438986	19395136	18012220	30041954	46382120	61771152	11243808	52601528	55703056	45702428	34971732	42384596	45488204	44498444	30379234	43363304	39340484	14708356
Fumonisin B2	706.387	[M+H]+	706.401	92.2	706.38745:22683526 707.3908:9748506 708.39416:2813639	49.50323:0 49.50339:0 49.50356:0 49.50372:0 50.0541:0 50.05427:0 50.05444:0 50.05461:0 50.05477:1060 50.05494:2420 50.05511:3342 50.05528:3190 50.05544:2085 50.05561:0 50.05578:0 50.05594:0 50.05611:0 50.67266:0 50.67283:0 50.673:0 50.67317:0 50.67334:1460 50.67351:2844 50.67368:3385 50.67386:2630 50.67403:1208 50.6742:0 50.67437:0 50.67454:0 50.67471:0 50.7038:0 50.70397:0 50.70414:0 50.70431:0 …	36736784	31480606	31928090	30195710	29796450	31301954	29669568	32412356	30470082	31149260	29331776	38174776	34121620	55689008	59085180	44753020	39027456	59346424	24909600	36183120	45276948	38051384	34794120	48213696	65672004	46703896	39468424	50364484	83286520	31215700	43016748	40358892	35963832	36148516	35682180	21722422	29704198	31950282	32802036	22272516	26557492	21893598	53889232
Fumonisin B2	706.387	[M+H]+	706.394	99.6	706.38757:20883106 707.39092:9230875 708.39428:2376159	49.50319:0 49.50335:0 49.50352:0 49.50368:0 55.05251:0 55.0527:0 55.05289:0 55.05309:0 55.05328:1403 55.05348:2334 55.05367:6004 55.05386:12902 55.05406:19848 55.05425:18312 55.05444:11109 55.05464:4538 55.05483:1766 55.05502:0 55.05521:0 55.0554:0 55.0556:0 56.04777:0 56.04797:0 56.04817:0 56.04837:0 56.04857:1381 56.04877:3592 56.04897:10066 56.04917:17063 56.04936:20593 56.04956:14607 56.04976…	36736784	31480606	31928090	30195710	29796450	31301954	29669568	32412356	30470082	31149260	29331776	38174776	34121620	55689008	59085180	44753020	39027456	59346424	24909600	36183120	45276948	38051384	34794120	48213696	65672004	46703896	39468424	50364484	83286520	31215700	43016748	40358892	35963832	36148516	35682180	21722422	29704198	31950282	32802036	22272516	26557492	21893598	53889232
Fumonisin B3	706.388	[M+H]+	706.4	91.7	706.38678:7760940 707.39013:3395876 708.39349:816099	49.50316:0 49.50332:0 49.50349:0 49.50365:0 51.78416:0 51.78433:0 51.78451:0 51.78469:0 51.78486:495 51.78504:905 51.78522:1099 51.78539:929 51.78557:510 51.78574:0 51.78591:0 51.78609:0 51.78627:0 53.14497:0 53.14515:0 53.14534:0 53.14552:0 53.1457:405 53.14589:868 53.14607:1120 53.14626:928 53.14644:434 53.14661:0 53.14679:0 53.14698:0 53.14716:0 54.75941:0 54.7596:0 54.7598:0 54.75999:0 54.760…	27464924	27266120	29796180	31471868	30216962	27577234	33044648	30834918	32418620	29463546	29697534	29256502	27335920	29936808	31718084	27249024	28652940	31783784	26571204	27141522	30739090	27628290	29713360	30261070	34100592	29888058	29894326	29984506	34569120	30951606	36164968	27681636	32004276	32298058	31876034	29855172	31675882	31072446	32738832	30185542	30912570	30545870	29195526
Fumonisin B3	706.388	[M+H]+	706.394	99.6	706.3877:7935616 707.39105:3893177 708.39441:737006	49.50321:0 49.50338:0 49.50354:0 49.50371:0 52.78898:0 52.78916:0 52.78934:0 52.78953:0 52.78971:890 52.78989:1550 52.79007:1811 52.79025:1470 52.79043:753 52.7906:0 52.79078:0 52.79096:0 52.79114:0 55.0529:0 55.05309:0 55.05328:0 55.05348:0 55.05367:856 55.05387:2096 55.05406:3253 55.05425:3452 55.05445:2568 55.05464:1282 55.05482:0 55.05502:0 55.05521:0 55.0554:0 56.57714:0 56.57735:0 56.57755:…	27464924	27266120	29796180	31471868	30216962	27577234	33044648	30834918	32418620	29463546	29697534	29256502	27335920	29936808	31718084	27249024	28652940	31783784	26571204	27141522	30739090	27628290	29713360	30261070	34100592	29888058	29894326	29984506	34569120	30951606	36164968	27681636	32004276	32298058	31876034	29855172	31675882	31072446	32738832	30185542	30912570	30545870	29195526
Fumonisin B4	690.373	[M+NH4]+	690.405	81.2	690.37311:1416681 691.37646:734863 692.37982:105142		11055169	6386070	6247772	7113563	7044736	6726455	6514437	9621253	6275596	5205561	6584832	8788770	8241046	7785033	7298576	7229408	7508672	7558977	7069614	7184544	12404439	7059986	7781606	9372393	7839904	8453694	8195595	6493920	7059160	7889274	6891816	8971829	7114230	9386275	8610755	10562245	8471752	8177392	8264477	8406637	7353866	11006417	7577018
Fumonisin B4	690.373	[M+H]+	690.399	93.8	690.37311:1416681 691.37646:734863 692.37982:105142		11055169	6386070	6247772	7113563	7044736	6726455	6514437	9621253	6275596	5205561	6584832	8788770	8241046	7785033	7298576	7229408	7508672	7558977	7069614	7184544	12404439	7059986	7781606	9372393	7839904	8453694	8195595	6493920	7059160	7889274	6891816	8971829	7114230	9386275	8610755	10562245	8471752	8177392	8264477	8406637	7353866	11006417	7577018
FUSIDIC ACID	555.344	[M+2H]2+	555.345	100	555.34442:1162766 556.34777:249377 557.35113:0		4278856	5176794	5105335	5439546	5436030	5095258	5616166	5015112	4778080	5136810	5346860	5428456	4491974	5272861	5751580	5602932	4574006	4480096	4344982	5841186	4267829	5451162	4891676	5557108	4867339	5573288	5758046	6356456	5135060	5516620	5368746	4203629	5518008	5510570	5481064	5775268	5945852	5473273	5304010	5639550	5566806	5511383	4361810
Fuziline	454.284	[M+H]+	454.28	99.8	454.28351:10864788 455.28686:2042956 456.29022:675682		2065436	34965512	110350	230122	6192.86	6192.86	6192.86	6192.86	205239	6192.86	6192.86	21626940	11928579	24454296	38149040	33991784	5346130	4199703	8751616	18249596	1417064	24193158	21056250	30493578	15831920	29871892	10372781	10324372	8485545	6192.86	110014	1582313	6192.86	132586	6192.86	6192.86	113906	6192.86	6192.86	6192.86	6192.86	6192.86	6549964
g-Schisandrin	400.99	[M+H]+	401	98.1	400.99023:284007 401.99358:60389 402.99694:56443		51857	387276	9171	1785	24054	3240	178.539	178.539	178.539	178.539	178.539	174353	137902	582559	632241	751166	53834	97365	103679	709655	112902	373530	269971	674751	212512	599834	374660	154242	104420	25912	4885	98427	2975	12272	178.539	23648	178.539	178.539	178.539	25497	21696	16887	138604
Galanthamine hydrobromide	368.076	[M+NH4]+	368.08	99.6	368.07556:759777 369.07891:112858 370.08227:24819		5662368	5233624	1927846	1913478	1925160	1844460	1790176	1865803	1718788	1703257	1753494	5218329	5134568	5132456	5114830	4778573	4953604	5128100	5001686	4503336	5561037	4771988	4709704	4539668	4618611	4597924	4463812	4820892	4491454	4471054	4272417	5489463	4165100	4083133	4111946	4162116	4073461	4151384	3937594	3901778	3868811	3725708	5452364
gamma-glutamylcysteine	251.18	[M+H]+	251.18	100	251.18024:2600047 252.18359:526093 253.18695:660490		14840816	14811925	19177686	19456288	18652366	19175440	18857460	18824420	18697756	18221854	18216130	27289618	27306358	26121828	26572100	25972554	27474548	25917936	27287128	24468364	15365544	26337674	26593236	26264114	27268422	26545574	27185272	27400346	26717926	26635836	26507198	24895740	26753900	23760098	26477948	27326362	26425652	26806200	26543752	25850834	25770104	25263266	24429214
gamma-Glutamylglutamine	276.103	[M+H]+	276.1	99.8	276.10284:5082304 277.10619:749571 278.10955:223561		695922	2715150	458031	441040	482812	413934	397625	387303	371213	363180	362954	1317592	1971805	3919915	4472477	6144652	1035092	1244328	1457006	8861246	1518465	3210458	1832243	3549348	1466776	3609476	3117230	1569297	1038025	460196	498108	1234501	533981	464352	420431	459541	371554	396280	362070	439220	519926	460033	1293098
Ganoderic acid D2	553.269	[M+H]+	553.27	100	553.26917:5825564 554.27252:2902840 555.27588:0		6527162	2516637	9945.13	9945.13	9945.13	9945.13	140617	9945.13	9945.13	9945.13	9945.13	3626886	5089178	2908053	1457398	119642	2244318	2487499	3818792	1477422	7291328	3896152	2470280	3050580	3184638	1589144	185283	559964	2715140	9945.13	162809	3236956	179789	9945.13	149638	9945.13	9945.13	9945.13	9945.13	9945.13	9945.13	9945.13	2299720
Ganoderic acid LM2	537.275	[M+H]+	537.28	99.6	537.27539:73272864 538.27874:27671780 539.2821:5483960		312717	41341284	852010	385428	1917828	1030159	796613	1706544	2083363	843014	1054385	119569960	134543824	178121968	86610864	81865032	14330132	26994518	45746112	46949132	159823936	41273736	144584240	152325152	69085144	94745368	53820696	5945672	16119506	25696420	560804	169751056	412695	823399	708384	932180	992984	529448	850094	1044602	789615	770538	182495696
Ganodermanondiol	457.36	[M+H]+	457.36	100	457.35956:7541636 458.36291:2566224 459.36627:1777585		12418984	27892298	1261330	208587	693108	282079	895124	1332416	1066654	815962	1292984	25590428	27065400	27617562	6405460	9817858	4195456	26880016	26778676	2978324	12551171	27547458	10752525	23053602	26455206	27353466	3125176	21232902	27154586	1182642	1237982	12815222	833503	727374	879992	758372	965864	657363	1331000	824203	1112401	686600	35772836
Garcinolic Acid	685.263	[M+H]+	685.268	99.5	685.2627:132332 686.26605:0 687.26941:0		105628	146403	34405	36404	32793	84319	44516	32444	87036	113399	45372	71087	102420	106689	32556	226247	59013	304672	280942	48891	57514	148232	89114	119962	259066	68344	96858	172493	181648	163252	83823	93491	87343	126735	99389	90217	102096	35128	53728	52398	210997	39294	190239
gelsemine	345.163	[M+H]+	345.16	99.8	345.16321:11732724 346.16656:2621324 347.16992:761087		61165096	57777700	73486000	71538424	72776080	70827040	70252632	73839592	72128720	77762928	73915064	66938144	58319912	62387384	64514936	64548412	57195384	59380752	61008000	62351860	61795480	67725152	65068232	66450184	57918804	63271848	64967156	60517028	63971044	73222240	67075936	61226280	70414568	71336424	72172792	71260512	67887976	67839248	69360960	73592088	71624184	68914520	60714884
geniposide	427.101	[M+ACN+H]+	427.1	100	427.10071:2362569 428.10406:447597 429.10742:75652		2374794	3388978	134529	173626	164727	89762	86895	108703	782	1782	672	2732474	2610954	4420710	4889125	6135326	552634	569649	641524	6672314	2472460	4155769	3655586	4167915	3645743	3804652	1194064	528834	475197	402713	228855	2451939	225591	163023	128636	170168	16867	16801	26302	194516	286380	817	2101018
Genistein	293.167	[M+CH3OH+H]+	293.167	100	293.16672:4334967 294.17007:838967 295.17343:1032928		18310178	18645396	20901080	21203890	20671420	17168396	17184822	15609388	17841910	19158270	17402814	18261472	18276890	18259646	18927442	18148160	17810102	18218000	18738392	19051350	21766032	18157712	19452100	21312378	17839552	18008896	19596346	19101352	18304922	18783238	18188882	17377274	18041370	19046244	18542652	19695376	22746522	22870094	18615564	17628038	18749112	19360626	21600126
Genistin	455.089	[M+H]+	455.09	100	455.0885:46262 456.09185:0 457.09521:0		34619	75237	66692	51145	38169	48466	60529	41850	64044	96109	50704	7633	50153	16745	39875	83555	46428	77504	42224	69783	35975	62437	51018	19387	32809	45308	37231	13025	44859	54337	27609	39567	30785	61414	51890	63325	36250	25250	25985	36674	78130	68010	25700
geraldol	301.065	[M+H]+	301.064	100	301.06519:947731 302.06854:125297 303.0719:83847		4408248	4498397	2979282	2092390	2918214	2332664	2858912	3225500	2474900	2558446	2709874	4855856	4802003	3773712	3441226	1839967	1913599	2353176	3958941	2536204	5734052	4321423	4607897	3455962	3626614	3089291	1645304	1971921	2713845	2150799	1843350	5227914	3618508	2366079	3466788	2562561	4130590	2873732	2582478	2967590	1730191	3689582	4156364
Geranylgeranyl 1,4-hydroquinone	383.307	[M+H]+	383.292	95.4	383.30731:7224080 384.31066:1664285 385.31402:4554902		25807784	23904580	35499488	32179488	35354112	34798712	37582012	31888822	30820466	35582348	35402916	25246990	28285578	15597622	38149552	26521418	29989844	23192370	28764308	26304000	16434879	23209896	39530140	33666468	17317550	30177452	31082328	31667226	27563218	16498891	33525034	27350720	31579298	39833852	28389676	35021092	33330474	31710776	32318144	27327212	36028752	33686468	15961857
Gerbudin	710.79	[M+2H]2+	710.8	97.9	710.78967:885822 711.79302:156298 712.79638:877033		99951	140765	1378477	1153691	1371305	1301609	1310064	1323927	1236204	1236976	1549595	131398	60560	288428	348262	523395	129286	273120	258611	561403	82369	200517	195860	358756	194433	341169	851855	675228	402419	1849361	1846599	106241	1903376	1447114	1641219	1789249	1593379	1643359	1160998	1704926	1998831	1563472	97802
Germanitrine	718.633	[M+NH4]+	718.6	80.3	718.63312:64241944 719.63647:31030812 720.63983:6917567		418176160	422716032	227180800	250235520	104344192	228324000	253186608	126022456	223764960	112066912	112967336	424449888	445602688	457343136	189014928	438081408	425549248	408996192	421166816	238928016	403514400	431394688	433192224	414127040	412427968	428220640	417866368	393114624	408077056	416052352	407241600	260218736	283326336	392989408	209513200	406151584	365796032	230228400	397769280	191406880	179713936	240838544	407263424
Germerin	694.76	[M+2H]2+	694.8	72.6	694.76001:1558574 695.76336:611293 696.76672:692156		56400	184952	2639075	2573059	2816607	2630618	2778136	2608619	2829501	2800586	2905425	47602	24825	450811	702945	1171398	61085	58566	48340	1131039	48390	279240	215528	644945	197105	541445	1298327	529198	215221	4281798	3755012	40070	3673198	4033673	3510461	4070349	3667014	3791841	3516018	3557512	4279519	4012612	29811
Gigantol	275.121	[M+H-H2O]+	275.12	100	275.12061:619134 276.12396:390870 277.12732:738244		4098616	2172334	3094206	3029766	3458925	3353111	3497238	3125087	2951058	3111288	3358346	4304066	4226894	3964820	4312078	3093873	5321580	4280464	4837214	3535088	2684903	2753844	4375134	4527667	1933042	4449896	1472054	5511298	3581208	4167152	3844218	4363626	3780420	3545467	3571888	3457189	5007681	4184640	4226669	4485483	3587169	3407037	5700126
Ginkgolic Acid C15-1	347.251	[M+H]+	347.25	100	347.25067:299217 348.25402:5077483 349.25738:508096		431390	148927	71352	65144	80996	77822	69311	91543	66177	117069	87910	371215	81473	152694	268209	76631	335516	181631	335665	103656	151464	70066	467139	352128	244577	280571	92032	146991	96482	72107	95781	300741	144584	247184	372714	89912	175759	167789	87642	72268	113726	137904	910861
ginnalin A	507.038	[M+H]+	507.054	95	507.03754:1061900 508.04089:147121 509.04425:68331		85.5526	88710	17507	35167	30467	5924	11332	12324	85.5526	85.5526	85.5526	10608	85.5526	310442	591042	1153965	85.5526	85.5526	856	2493429	85.5526	150228	107416	391700	96017	343974	171964	17658	1730	248242	266652	85.5526	306565	309939	269950	280329	14381	14422	31800	227073	263241	278976	85.5526
Ginsenoside Rh1	661.44	[M+H]+	661.43	98	661.44012:18599900 662.44347:10586522 663.44683:54494124		61108056	37511988	13485	801938	825814	687305	199633	468190	388081	620024	603532	50050416	52456824	36230392	35999660	11132999	34013888	15948901	31597120	16978528	37787376	49954372	48105248	30125790	50694320	38681996	8502380	24296604	14636841	1139793	496119	40055772	663517	290896	428890	338471	590831	1072803	213702	1452266	163327	521181	36623412
Ginsenoside Rh4	643.41	[M+H]+	643.41	100	643.4104:1457412 644.41375:660656 645.41711:155984		9489274	7765269	2140.21	52893	2140.21	2140.21	2140.21	28486	2140.21	2140.21	2140.21	6324366	8603462	6956645	6772528	1671234	2797998	2275926	2849894	3266984	7846987	7258700	8315870	5385618	6013377	5595530	679332	1276911	1007825	2140.21	132426	7744556	33650	28191	2140.21	2140.21	365062	32816	29570	2140.21	2140.21	25969	5221992
Gitogenin	433.322	[M+H]+	433.33	98.8	433.32224:18222478 434.32559:5885029 435.32895:769449		66302200	32624958	3035595	2789484	2187061	2359302	4278292	5650199	2714420	3682079	4386731	58758996	49059436	28799780	36713812	15187852	51383540	30809160	35848228	30206422	44014788	40353784	51550508	33335736	42020396	42888556	21091142	42216632	26157574	4800291	3544324	56716164	2145189	2083390	3092978	5645074	2368760	5919758	5707339	4694574	5064421	4684578	42770588
Glimepiride	513.216	[M+H]+	513.214	99.9	513.21594:603411 514.21929:219211 515.22265:1583617		736914	587911	599422	1030681	1064188	610535	626239	1264854	889464	828263	522450	228246	285984	175478	257902	358237	253455	328379	280903	445451	587134	498771	395448	449813	151971	292825	226725	339406	295655	557530	566198	181046	1099306	1193717	812126	574452	385184	521543	366393	329928	753291	500006	131186
Glomellic acid	473.184	[M+H]+	473.181	99.8	473.18387:16973548 474.18722:5837459 475.19058:784934		55657964	65453540	72450424	66780576	68263304	66749040	69196096	70217824	68147224	69415272	69419640	53990188	59455024	71540136	56660268	75362624	56647396	76794664	57863168	64868376	67797192	72421232	60765392	59597232	58067308	53695184	63028656	62466244	69399600	80868120	63160952	55314520	65170452	77305328	76906056	79913688	62857304	61470700	59893560	68839472	75638528	75697832	53246412
Glucose 6-phosphate	261	[M+H]+	261	100	260.99991:182541 262.00326:21988 263.00662:47188		267518	219845	222011	264825	200111	310814	322651	357220	486629	473234	457226	243514	293780	263358	253469	119698	482731	394871	539572	108430	280167	248215	209578	237747	330960	301245	201345	391735	404067	181316	180861	268955	154618	185146	252484	224872	361030	317485	434179	211656	171867	138657	293293
glutamate conjugated chenodeoxycholic acid	504.322	[M+H]+	504.33	98.8	504.32208:1685059 505.32543:588748 506.32879:235150		3496761	4087506	2239001	2758602	1957106	2094835	2176319	2696225	2629183	2217515	1986242	3671699	4793768	4741720	4027412	1418257	4698690	4839224	4865052	2040918	4132248	4532818	3634275	3893558	4017254	3802223	1763733	4401914	4204712	1089067	1335571	3946044	1101670	1010979	1355062	1177656	1429796	1202873	1548864	1437365	1168741	924912	4047520
Glutamyl-S-(C8H17O)-cysteinylglycine	436.205	[M+H]+	436.211	99.2	436.20496:623870 437.20831:0 438.21167:10270978		608624	144512	319324	485749	1049742	215931	234140	237025	286032	502417	700651	132596	349022	565993	186004	166300	143383	459285	782765	156164	214652	276087	671039	238073	325388	541035	522104	545289	387987	91536	487863	449144	597066	647147	465698	745386	770641	378652	220122	382174	160324	301346	476282
Gly-Trp-Gly	318.975	[M+CH3OH+H]+	319	88.4	318.97513:140911 319.97848:0 320.98184:27687		332670	260748	293111	337713	308127	313543	315197	306196	258790	292985	254638	248848	343312	320052	257859	116219	397401	339212	426595	173360	339353	276739	277176	245107	288289	263698	154380	339922	427652	156858	215635	378016	205411	151565	239004	130334	250481	266411	259775	221352	172661	155908	287697
Glyasperin C	379.15	[M+H]+	379.15	100	379.15015:2001120 380.1535:2199716 381.15686:0		2559908	1069745	91106	83451	95816	186451	175539	184404	110420	8174.69	8174.69	1893532	1665946	1945545	467692	261466	1549808	1821478	1779477	293887	1360844	1842112	2176660	1031304	1257202	948759	210165	2103338	552112	8174.69	217941	2024214	124591	225380	129258	204166	8174.69	185742	131681	175367	170747	8174.69	2429675
Glyceryl linolenate	391.277	[M+H]+	391.279	99.9	391.2771:231433712 392.28045:69245144 393.28381:10371375		765078592	1138873600	692620608	738775232	742220928	740630912	613689088	746521408	652493696	711500736	715665536	1017039360	1102934784	1079307520	1146315392	1125100416	873700544	1095901056	1139422336	1308246528	1091665792	812136128	1169966720	1056081856	1084941056	1198347648	1210401280	858691136	1003653056	1262067072	735272256	1136156672	846886592	840653120	766400256	906195648	839093632	873737536	771485952	861615808	919836096	883320960	1122278784
Glyceryl tridodecanoate	677.517	[M+H]+	677.514	99.8	677.51691:1953626 678.52026:1768572 679.52362:41784624		3534250	2489400	2614136	4548487	3907570	5042498	3617966	4795506	4256398	2616168	5492284	4531878	4922322	3148616	3779822	4859890	5794028	3066760	3939702	3188240	3040804	3009261	5084049	4982820	5227475	4132449	3337849	4852700	4740641	5081499	5124180	2185159	4410236	4616446	5759448	5488180	5116650	3287029	3359206	5875911	5431718	3945321	2707928
Glycitein	590.795	[M+CH3OH+H]+	590.758	75.9	590.79474:533272 591.79809:295057 592.80145:612450		241207	178430	531006	564716	753683	620496	719362	715111	710486	727009	581418	163396	148979	271870	291690	440660	230714	376515	330541	342216	178047	232612	224189	327573	227970	280940	560388	436849	392056	1575161	1267656	254303	1279548	1298097	1121409	1237161	1079404	867069	1076669	1079735	1295172	1260980	161090
GLYCOCHENODEOXYCHOLIC ACID	450.347	[M+H]+	450.322	87.9	450.34735:214110 451.3507:158811 452.35406:0		125986	181371	207069	127649	62152	74600	67788	144939	48994	147588	111176	731513	141443	833194	937402	51892	1515618	959035	533638	75656	2311351	60577	814105	1128547	1614525	1113979	470565	366014	2656278	45118	90589	2285942	226658	64136	417195	53514	179321	65643	400282	66935	74970	491769	2165995
glycocholic acid	430.294	[M+Na]+	430.295	100	430.29361:241860 431.29696:54240 432.30032:134832		1213699	1333123	1423295	1569889	2615242	1161461	1582591	1347888	1059844	1120487	992023	1541740	1204749	1236068	858669	1878706	879349	966358	763394	1091536	1557389	2096896	1475538	1431944	1471680	1488165	1780996	891218	1444709	1200198	579810	1459803	904314	2286740	1684364	1495035	2345741	738335	1315314	493025	2492109	2272057	1661503
glycodeoxycholic acid	472.304	[M+NH4]+	472.303	100	472.30432:288484 473.30767:89716 474.31103:191072		885148	1002798	981925	924463	995237	976676	1129880	968832	888604	947954	967291	868785	904221	817009	892648	1043896	1171351	891886	897459	827745	817388	787940	790124	822382	1032117	892026	1004917	878910	869156	1166431	962958	877410	983204	1011379	936114	1044788	973912	1209406	996199	1057600	977344	986496	828144
glycoursodeoxycholic acid	488.272	[M+H]+	488.272	100	488.27234:797292 489.27569:236567 490.27905:46246		147631	351836	2413638	2628113	2500822	2434548	2670964	2668019	1565900	1800467	1806808	214958	224228	704673	885106	1269032	146220	221899	117851	1491462	147746	388625	155261	863182	505691	738582	923243	397181	148831	2402271	2049491	147661	2230644	2396564	2441243	2712206	2289215	2347226	2139899	2140485	2419547	2619442	284503
GlycylAHDP-8	794.798	[M+H]+	794.799	100	794.79797:936611 795.80132:326728 796.80468:306667		114527	126892	1113781	1069052	1268600	1045798	1245665	1225536	1258092	1060432	1160953	82557	71693	218376	314353	472909	124757	283792	226125	415058	82970	167921	166135	334396	161943	298877	770995	544363	373809	1921312	1477405	121366	1541120	1571077	1344238	1558038	1178484	1434343	1178895	1321053	1828930	1553868	85376
Gomisin D	531.224	[M+H]+	531.223	100	531.22388:689214 532.22723:0 533.23059:0		166876	7651.98	497164	76520	793471	366925	461821	107870	95077	179240	1201651	299747	274761	302382	368164	128532	7651.98	646410	197988	149526	255359	120290	147612	107547	332750	127859	101269	101530	7651.98	1045008	7651.98	605389	223974	7651.98	92347	132622	317060	126299	103642	128110	124099	7651.98	242822
Gossypetin	336.064	[M+H]+	336.071	98.9	336.064:96669 337.06735:12227 338.07071:4756		69651	155452	15068	19353	5981	4882	6408	7538	7605	7058	4249	92958	102792	197907	208459	313328	77666	90321	115422	285609	123536	192358	103396	178863	101767	129947	170483	76343	67204	13870	11567	86463	12318	3671	5866	10050	2826	13320	8743	17076	18624	9978	114069
Gossypol	519.211	[M+H]+	519.201	98.3	519.21051:323748 520.21386:95176 521.21722:23011		1535990	547275	1654904	1567325	1655901	1646186	1616660	1753379	1651585	1549814	1590476	1042086	857060	1812251	1386186	1368158	1119700	816524	854192	1502189	1080786	913170	832352	1333936	772303	1217861	1312092	1643348	867652	1513757	1509564	1098877	1543253	1828207	1687125	1610007	1806006	1768689	1577023	1536916	1403203	1670745	1394494
Grandilodine B	455.18	[M+H]+	455.181	100	455.18048:498857 456.18383:105960 457.18719:27824		1206301	1440647	1923215	1721075	1793585	1743916	1885130	1704828	1783753	1598214	1638982	1342944	1247109	1469505	2078646	2143999	1302645	1333948	1268427	1968159	1359488	1480496	1399970	1434904	1416162	1502438	2226544	1437687	1335226	2139429	2191342	1238682	2218836	2093727	2017815	2089887	2071558	1961813	2074766	2029825	2013318	2360281	1391713
Grayanotoxin I	413.259	[M+Na]+	413.253	99.5	413.25854:10915292 414.26189:23051392 415.26525:7519339		32751462	37132332	29761136	31004554	48354292	49784436	55562500	47395024	56806500	49707692	42555920	18377142	48704576	46786992	36779296	36391696	24659904	33464046	44048904	40987076	52775816	16391659	47138292	56831160	19833470	34532340	41225320	18218878	25368652	54322116	43405904	91369336	41936232	28788092	42557676	30395940	47351052	27895088	43680192	48683016	44394676	28219406	51594576
h_13_stanozolol_3'OH	689.541	[M+Na]+	689.5	71.6	689.54083:511041 690.54418:0 691.54754:0		1168666	503973	706.51	706.51	706.51	43229	52495	706.51	49703	47144	706.51	1106785	839434	443386	789520	92333	370723	343886	738548	117417	582660	922212	710864	408222	899170	444830	706.51	253136	212528	62171	45250	395818	706.51	706.51	79298	7065	42019	77352	45027	55524	52777	32665	498272
h_14_19_norandrosterone	575.403	[M+H]+	575.407	99.7	575.40314:7748537 576.40649:2819019 577.40985:690357		2689716	20167856	5987038	3181656	9710918	2774522	4346220	4338178	2011053	8122353	8220141	14294470	9105332	16957786	11186259	5526226	7922749	14401552	17097126	9477466	18933530	9386780	19491240	9418435	19096144	13856270	14516243	8137930	14229342	14949481	2494296	16919446	1183095	5511276	2881176	2914595	1758291	4496933	4182322	4126816	2691954	2809156	15019297
h_155_methasterone_m	301.268	[M+2H]2+	301.252	95.1	301.26779:7530517 302.27114:2929229 303.2745:0		22776970	15463148	4476046	3067974	3396421	3957159	3035903	4561321	2673404	3617440	3031446	19224534	11831642	19528008	18788112	10641843	23062446	20180324	18999928	11765768	21755902	18843522	20575154	18602058	21742574	19512492	12446750	17913048	9315039	10327854	8903757	25418854	8485983	7670428	7263280	9313227	7817112	8223172	8971990	8482999	9970569	7976304	24083226
h_211_stanozolol_3'oh_o_glucuronide	503.274	[M+H]+	503.275	100	503.27432:521909 504.27767:0 505.28103:0		1142098	882521	1204471	1104144	1418549	1107788	1206054	1383079	1248436	1508268	1189862	974941	903538	976866	1194949	617574	932606	1425964	588300	891919	1114848	1016284	1311502	813763	1156218	693272	1017311	1151342	972650	1099537	1380248	957305	1062955	963546	1142839	1012904	849615	1053763	1243747	920512	1047799	967632	624958
h_295_6a_hydroxy_gestrinone	289.158	[M+H]+	289.159	100	289.15848:1953019 290.16183:623424 291.16519:1379968		9535714	9056553	7458583	5889852	6351443	6945508	7488196	7603290	6725947	7271982	7301332	9444214	8702673	9092119	9177507	8050870	10716001	8923676	9969512	7491041	9794937	8849373	9580931	9928188	9463980	9922674	8929760	9553856	9463981	9584792	9730521	14388059	8970889	9577527	9984477	10108276	9535678	9306431	9693868	9544376	9073375	9754739	8925241
h_39_boldenone	269.185	[M+2H]2+	269.189	99.7	269.18518:4301693 270.18853:1165089 271.19189:0		10886242	3966194	265659	193596	80727	19011	119356	168480	122804	100774	231152	8502751	9577197	6717666	3718676	988501	8728850	6905608	10884734	1868211	3622860	9323894	9359945	4465400	4788900	6949597	1532740	3059770	5267842	407970	135517	8607195	244315	13712	368349	149083	329402	371132	9283	264085	148427	21423	8323482
h_47_androst_4_ene_3_17_dione_androstenedione	325.156	[M+H]+	325.156	100	325.15576:6984085 326.15911:1208326 327.16247:624354		51826248	52185196	41907736	46618436	40021008	41857320	44621580	44912500	42010744	39268260	38131012	47827640	51899288	44591816	44679852	47936872	50403228	44945884	50062776	46858032	48333540	49098172	58166068	50332188	48948764	51140644	52192188	56454764	43551920	53042916	45800504	54127636	46533568	35838132	43007404	44794508	53069184	51816616	42683504	47132632	51216024	47770032	46135784
h_48_dehydrochlormethyltestosterone	317.166	[M+H]+	317.166	100	317.16586:1963125 318.16921:583924 319.17257:494829		7859335	7463400	8222875	6229032	6627664	7513226	9084194	6829678	7006516	7470094	6641474	10248753	7927318	7298840	9210419	6950598	8901767	7255547	8679278	6744454	8200425	9671202	8898723	7616444	9928703	10723210	8679726	7145336	8321222	7294803	7643658	8282796	7767497	6960880	7002619	8241401	7703709	8508308	9215067	7669706	6803508	7157705	10166836
h_56_dehydrochlormethyltestosterone-m	333.162	[M+Na]+	333.161	100	333.1618:2724957 334.16515:870642 335.16851:1315104		13548000	13265963	9652442	8333544	8806283	11166352	10809697	8194272	10096484	10352924	11470684	10358433	15657969	16603554	10863154	11004105	9265087	9203631	18034806	10111232	14465780	13886135	14252592	13624236	11183324	9121220	5117123	14549858	8867679	8887893	10699899	13685772	10185800	11242089	10790738	8844091	10470053	7634430	7681590	12385450	10155992	10487254	10438742
h_61_17_epioxandrolone	271.212	[M+H]+	271.206	99.3	271.21173:3341524 272.21508:867717 273.21844:472770		7594920	9359035	1278046	1281948	1400234	2669318	2350654	1360776	2282923	1396258	1281712	9639536	9801645	7851511	7172372	5262420	10733131	7008816	10958858	4769274	8703188	7062130	9133709	6348492	6829509	9054838	6107011	7012665	7695439	1641895	3163629	7242594	3010322	1664838	1708087	1647795	2472217	1639833	3467720	2838993	2703862	1644986	9707717
Helenine	271.11	[M+H]+	271.11	100	271.11005:929456 272.1134:1315911 273.11676:395617		3556900	1555176	6932386	6904104	2739863	2533265	7295108	8923075	9132278	5507220	7177082	3113405	7264088	3549360	7425134	10064928	6720126	7603767	6812350	1034066	7473611	3166676	2299635	6413511	3388287	3963450	9733559	6306599	6906803	5314262	10824485	5982226	11276608	2847750	10073424	7681338	7895188	8420237	10104548	7684586	7755982	6724270	2256141
heliocurassavicine n-oxyde	302.19	[M+H]+	302.194	99.7	302.19043:1832443 303.19378:1874677 304.19714:607838		14365996	12925903	4947062	8678060	6532190	5427676	8231736	7330682	5887327	8091530	7613710	12562162	11160897	13489220	10395188	9413130	8955666	8505068	7188644	9529580	9736461	11060734	13015748	9344367	9967464	9820437	9110053	11225940	7015808	8649243	9261668	12588464	10671739	9590466	11157823	9339613	9722253	10500242	12024124	9519098	8685486	8892657	10793868
Heliotrine	314.211	[M+H]+	314.196	95.6	314.21112:786756 315.21447:214272 316.21783:271946		597448	668702	1066757	803537	831142	958120	680054	886987	652516	639677	3780152	718078	369837	842396	878613	1391056	796360	708412	865610	2182696	646602	1042054	605903	995434	722929	610269	755724	796079	803732	1214331	939207	181852	1277605	3946428	972749	1202820	894659	931120	935309	1016047	1899602	1410703	602349
Hemslecin A	563.345	[M+NH4]+	563.35	99.6	563.34528:67668 564.34863:39430 565.35199:29045		144330	122009	67167	72498	32267	70993	53338	36013	35369	53850	29256	105352	62363	96651	135637	71497	61651	71574	83585	195180	45313	107416	116187	105090	90609	79344	178170	65185	125555	36426	42919	100234	58094	98928	66553	49970	53037	27033	59061	81787	47562	64963	38108
Heneicosanoic acid (21:0)	365.335	[M+H]+	365.351	95.2	365.33533:485869 366.33868:0 367.34204:0		493764	442456	205504	114915	654973	196999	301925	146761	197118	198225	119037	307766	112139	155628	143367	720903	328847	146872	132480	138505	9702.46	284653	289312	245158	724686	98462	150435	148767	122795	222556	234760	267385	156574	390104	220052	157528	397297	130556	431164	250646	108102	110862	9702.46
henicosanoic acid	327.331	[M+H]+	327.33	100	327.33102:4628602 328.33437:3323579 329.33773:625122		3470781	12663443	1670832	576557	1269876	109890	1413325	1166968	1639229	1115029	95414	11194546	6407985	11980717	11986753	11801609	5840756	6583780	8889601	6395576	5150362	13543423	11682639	12825083	5896676	9512366	6132384	8178960	5900404	1218653	1238230	3696426	871466	1217645	1168964	1649203	1807032	1115050	1393421	87293	1693310	1867082	5839754
heptylphenazolone	272.159	[M+H]+	272.164	99.5	272.15903:1215976 273.16238:7227365 274.16574:1300385		7630888	7451674	3202548	1442009	2112164	1619488	1747507	3263708	3546354	2723522	2313400	7484264	8779022	8045282	6834256	5671590	8024116	7146342	9255366	4477616	7277620	6490674	5858779	7266823	7428626	7398458	7591404	8447441	5492218	1263058	1182469	7575330	1796641	3336586	2929062	3234720	1239994	1903161	1208196	3580237	3225374	2166024	6592906
Hesperetin	303.19	[M+H]+	303.192	99.9	303.18964:1287018 304.19299:0 305.19635:444897		880392	412058	559767	186184	362631	120244	78140	193105	327824	330569	325487	1351361	798676	299118	393515	747693	1076140	1595910	1265376	452874	411704	536238	209354	1011728	681154	376220	106753	635512	1287230	282136	422042	522476	350715	628028	366048	397252	216047	430402	528659	309941	411667	485430	967335
hexadecanedioic acid	309.2	[M+H]+	309.2	100	309.19995:9206929 310.2033:3538437 311.20666:1885600		27032450	30781566	3070802	2254674	5560490	4071178	3862799	3051660	7213735	4423886	775060	29054424	32870580	34711784	36873256	11649557	26666594	28271964	27763466	32584058	34486540	34345760	33920516	39952040	30312628	31327764	24333228	20584408	31928008	6035321	3864744	31525210	4420082	4177942	4707158	4492536	2596965	3332646	3548237	7661180	2923099	3194010	31164130
Hexosyl LPE 16:0	616.337	[M+H]+	616.346	98.4	616.33716:985399 617.34051:264197 618.34387:393094		4090640	3646400	1848786	1692728	1520241	1751140	1921977	1964430	1831928	1768393	1916094	4100026	4651082	4248624	4482742	4305208	3887021	2840402	2925304	1787602	5206476	3549607	4073400	3891977	4308452	3358414	3963243	2990966	2690701	3417738	2922974	5450819	2883727	2990537	2819392	2765160	2620714	3141117	3426068	2820580	2721936	3011138	4395846
Hispaglabridin A	392.977	[M+Na]+	393	89.6	392.97662:104007 393.97997:0 394.98333:0		303322	279473	298705	350591	269003	313971	289744	303390	298146	348219	295540	264084	356939	353750	305381	173822	448839	400103	426527	248825	338163	371252	295255	301835	393753	309632	262829	427956	400309	168954	214180	380047	193537	208322	320696	229056	319924	306550	325128	257968	163319	203664	360043
Histidine conjugated chenodeoxycholic acid	530.357	[M+NH4]+	530.359	99.9	530.35675:34017532 531.3601:10991959 532.36346:1610197		118701784	124748936	103691704	105548896	109273152	110904920	109060904	112882088	113620496	100736360	117498792	131065632	127847832	121705608	124624808	123728216	122356296	122265352	108772896	117295376	116551736	123367120	113798304	119501488	123130016	123364936	124050504	116976912	117486160	124321456	125251072	128471256	108146648	121903776	119268224	123966384	122977152	111310256	133448048	129343272	124872224	114674280	115669424
Histidine-betaxanthin	348.983	[M+Na]+	349	94.2	348.98279:14299414 349.98614:1322214 350.9895:15852074		66496172	66454084	67255784	66366020	66274448	64363348	70579864	65471404	68081488	64210756	67170536	68271776	62577600	65992720	70274944	72334448	71905768	72207472	68192256	73880392	66070252	70698832	70752880	69059488	71197696	68488576	74802744	73553920	71027320	75131248	77026760	64608364	74495136	71956800	74304904	73044920	75544432	73733648	72555960	74863000	73342032	73746928	64634468
Homoaromoline	609.298	[M+Na]+	609.298	100	609.29791:3378433 610.30126:759522 611.30462:559021		6829524	4460752	479.651	479.651	479.651	479.651	479.651	479.651	479.651	479.651	479.651	5422654	7014442	6890318	5799467	1087121	8144384	7297246	9472359	2571158	7642978	5649605	7128844	3698930	5623770	7380405	1546549	5001810	5393178	479.651	479.651	7676524	479.651	479.651	479.651	479.651	479.651	479.651	479.651	479.651	479.651	479.651	5295500
Homoharringtonine	546.261	[M+NH4]+	546.268	99	546.26099:994093 547.26434:357331 548.2677:135669		5311140	5032943	4899397	4974530	4910082	5198025	4948888	4804804	5001292	3044801	4397989	5074457	5244384	4724135	2476925	4971726	5274288	5193372	5016514	4557632	5169064	5047076	5123438	4846130	5178034	4934864	4775382	4800657	5060166	5124839	5917089	5439500	5319582	5269386	5219724	5116934	5589394	4785034	5133402	5121088	5351574	5580598	5015865
HT-2	425.186	[M+H]+	425.21	94.6	425.18607:4947178 426.18942:1354142 427.19278:492336		24982852	19139118	15524354	19570126	22550262	21911814	21524884	24930414	11560332	12868993	25294818	31590612	18091800	17002678	20165516	22684572	11687694	15920172	15581517	23829590	12691866	21692838	18686408	18529788	8099726	17366824	19520624	14759709	19504604	9648526	27396778	14561098	23063006	26164162	23361688	24851324	29185850	25244570	14372234	26478208	27152412	26436878	20471814
Huperzine B	257.16	[M+H]+	257.16	100	257.16022:1149963 258.16357:262277 259.16693:100824		4042288	5085532	1999127	2034074	1867650	2344642	2317792	2810865	1801882	2506520	2368960	5211226	4777960	5790741	7619426	5472179	4739406	4726172	5574130	5813692	3754591	4055004	4497831	4168544	4750589	4900423	4973180	4778411	4185126	1969011	1594629	3970542	1505305	2297472	1764410	2664376	1909614	2156992	1714240	1897326	2507795	2304044	3542656
Hydratoperidinin	648.38	[M+H]+	648.37	98	648.38007:2763593 649.38342:885993 650.38678:185572		4034971	6401216	8551977	11131455	7824111	18457940	6922078	5715635	10587507	9590478	8573371	6673219	5255156	6718636	5914665	7036646	8108704	8010019	7620564	7895921	6586943	7455127	4007933	7291068	7801489	7921282	8087718	4517166	5765200	7245632	11640083	7164019	12710823	10436801	8115326	5672683	11110145	11969929	5193948	7631844	11958492	9273242	7863963
HYDROCORTISONE	363.243	[M+H]+	363.251	98.7	363.24313:160861 364.24648:55568 365.24984:179566		546535	537289	571978	403220	433401	556708	438980	431871	628140	582873	388284	388151	488401	615443	733884	335906	605980	713514	592416	370652	888475	534374	373960	584316	508877	665060	496627	720346	802494	503502	334961	585332	658804	543952	472025	585536	683785	595510	490315	623230	484077	637953	561934
hyocholic acid	447.241	[M+H]+	447.241	100	447.24139:452115 448.24474:103062 449.2481:45621		639747	1199058	77012	93267	50460	92758	139362	171265	114651	71371	61743	932395	1388875	1307395	1402492	1162668	675991	794954	598695	1195183	1013426	1353509	727155	1378348	948393	1251593	815494	793444	681241	133126	191014	840509	164239	221044	225938	232915	170388	229552	208704	224196	237277	99072	1051828
hyodeoxycholic acid	375.304	[M+H]+	375.29	96.2	375.30392:147874912 376.30727:37641952 377.31063:5262161		567173248	660791808	395582240	441645024	384099744	394524032	396278048	385694400	373124032	382948512	371667744	654154560	623717376	662205952	611290624	568565824	643757440	662574336	608085632	610917248	599058496	612585344	693484544	639925888	601104128	507306400	659019968	605756608	594439424	691517376	601256064	641191552	596237248	599832576	627478016	654714368	584507968	616921984	645286848	575563776	661984576	631856320	563180992
HYOSCYAMINE	290.263	[M+H]+	290.251	97.2	290.26324:2822572 291.26659:499112 292.26995:188110		10319633	3645760	533911	479086	11830	654307	462793	703944	304795	463526	763168	14763395	14094362	3100683	7400820	1767699	11436315	2811500	10513063	9496586	2628912	2740607	13698933	8903410	5436978	11317133	9812139	8208695	3343431	509626	5352831	5537771	9768214	286702	3632635	385018	9006009	4550768	13606950	6130042	369249	501995	5101740
Hyoscyamine sulfate hydrate	695.325	[M+Na]+	695.321	99.7	695.32452:1213313 696.32787:523993 697.33123:257068		5958034	5001982	4876202	5099386	5439728	5648644	4859116	5238426	4338648	4846260	4555642	5039781	6696880	5427881	4939048	5410388	5401111	5418608	5530824	7121042	3742425	6310936	5229111	5148902	5357720	5161996	5507964	6688384	5330284	5253874	6611545	6118894	6058152	4937176	6511382	4436770	6673906	6504342	5527190	5557071	6597316	6912092	2138802
Hypothallin	490.271	[M+H]+	490.271	100	490.27094:1146060 491.27429:195096 492.27765:281706		3456860	2773110	2686304	2924515	2855545	3077144	2548846	3420756	3276926	3214539	3231475	2806958	3490730	2714484	3353572	3137814	3311248	3098806	3434413	3318486	3674749	3551340	3428296	4078894	3597690	3943491	3585932	3548122	3085081	3767638	3736589	3121221	3814194	3096129	4172787	4014613	3710906	4261944	3570300	3372020	3819424	3448546	3579747
Ibogaine	311.215	[M+H]+	311.212	99.8	311.21539:7742229 312.21874:1691933 313.2221:4964765		16859866	28768314	21783958	8980496	19389172	23054800	18596710	18325964	21823466	19554032	19876590	16718859	34835912	32364206	19498390	10819043	27420554	28631040	29208956	20392414	34938296	18048138	26423098	27057800	36712284	34712132	10753619	25576214	24498930	10375552	19124138	31694846	12811613	11734579	16278326	4768573	12855008	17770580	6087979	14151758	4433096	15202138	20664160
Icajine	365.186	[M+Na]+	365.186	100	365.18631:2926864 366.18966:5536771 367.19302:4031539		7969300	4733571	12255336	10756510	10000031	10412757	11160973	11168104	7909296	10708489	12127808	7661483	6838754	6352306	6394378	8089148	7986932	9536871	7301966	7429410	7217898	8837678	7229748	9659643	7037462	8065750	9716833	8584154	7384092	11232877	9673830	7336058	6733035	9956418	10172054	11864691	9049858	10137119	10299941	9499171	11347433	11495810	6166434
icos-19-ene-1,2,4-triol	329.31	[M+H]+	329.305	99.5	329.30988:4158696 330.31323:1617973 331.31659:23203276		21761696	11004882	12580892	8582313	11614731	11404781	6053260	10799117	16727954	11652670	14655670	30478420	12998588	27988760	29377142	15491150	5806658	20132942	17501628	16318302	16155836	22713298	22451604	18122498	20938684	12681322	22415224	11604972	23443568	22903488	24431838	19519270	15664046	19719346	11047851	13377918	24228818	15595891	14202475	18104186	24485166	18082926	14099124
Idaverine	418.324	[M+H]+	418.306	94.2	418.32373:2556384 419.32708:52876480 420.33044:13305575		4886371	3755051	4510661	6171074	5882858	5716414	6568166	5998048	5659693	5419786	4976128	5352098	5249147	2821092	4804018	5529780	5135071	3958389	3643152	4493204	3462006	5183947	3510518	5559214	5448843	6169018	3530451	5128452	4133968	5239310	5415152	3794786	6214131	6748905	7218005	6656822	5637546	7124460	6267000	4924078	6305164	8078320	3379178
Indole-3-acetyl-L-phenylalanine	323.14	[M+Na]+	323.139	100	323.14005:1451903 324.1434:289823 325.14676:1773934		9150120	7052464	11427562	8519806	9115535	9495275	7990834	7611074	6163562	8832952	12305597	8475446	9666619	11350353	13200773	11482228	10447692	7775356	7764960	8674677	9722802	9040520	15548185	12408937	9313690	11142308	9174713	9153483	8439892	13951733	12223974	10609891	9517812	12472646	9476444	10743577	9443001	8748734	9111817	11178080	8918392	8647787	11788309
Ingenol O-Decadienoyl, O-Ac or isomer putative	558.354	[M+H]+	558.341	96.6	558.35406:191862 559.35741:45395 560.36077:0		617199	548123	586986	748258	575436	517920	591658	795020	680178	931103	780781	581632	470893	638154	679847	536772	522670	519514	674437	412921	555012	556149	480898	446066	669425	404844	529076	521019	600637	457743	598902	501987	508416	594195	712684	818916	679031	813567	684568	686813	759617	502313	619231
Inosine-5'-diphosphate sodium salt	429.313	[M+H]+	429.31	99.8	429.31296:18828306 430.31631:4075380 431.31967:554296		123478824	43585708	40907352	37911304	67946008	70514000	70341640	71436160	71677576	70328992	68697264	81261584	109462168	88335304	71964040	90596400	91273624	55454624	98787640	93665624	63190824	89971888	152489392	65246712	67365280	66796344	124430664	20070452	72673640	67094896	104326152	102119272	41116800	69219928	112311872	45711016	53518472	109538848	115515248	64550020	65573128	62368584	116134688
iodinated analogue of makaluvone	328.998	[M+H]+	329	99.9	328.99832:228361728 330.00167:24108262 331.00503:78848616		1193173504	1163384064	1044011264	1008378496	1023556928	1015983232	1074976000	1003459264	1031370240	962317632	1012362432	1214170368	1136896256	1206234240	1216368512	1227928320	1169726336	1248095104	1142525312	1196600704	1208087296	1219869184	1278218624	1217100800	1216455168	1213323008	1240066048	1242239232	1206698752	1302392320	1360993152	1206579968	1340896512	1342606464	1306380288	1314874880	1302147200	1334277120	1366750336	1287044864	1312743040	1285417600	1185785984
Ioxitalamic acid	644.821	[M+2H]2+	644.787	79.7	644.82117:1505584 645.82452:471152 646.82788:617970		530378	1099353	3233060	3447401	3582242	3235502	3401894	3341991	3279920	3042906	3179755	711898	440131	1539203	1891334	2333602	684283	1135769	1108692	2437726	473007	1177562	1134954	2142000	966966	1717465	3968093	2567654	1660315	3767820	3782050	519491	3931823	4033572	3654314	4304798	4322162	4287976	4087290	3678747	3786082	4096352	475532
Ipomoeaxanthin C	586.42	[M+H]+	586.44	92.3	586.41992:12955352 587.42327:5457355 588.42663:0		56968204	65785092	45769396	56038980	54352592	50324580	92775536	66730344	43406616	58274404	92140728	67212392	54285324	41158436	51571340	73426592	41013764	32212026	49101328	57572300	85303952	106401536	94767152	81798032	49968160	45164256	33609156	50140172	38657944	94136120	54766028	19573242	42511360	31837290	52008960	50047672	51920904	59432676	52774532	52260400	29972646	44415828	91777520
Iridin	523.067	[M+H]+	523.055	97.1	523.06726:168118 524.07061:49408 525.07397:0		542957	487109	465.727	465.727	465.727	465.727	465.727	465.727	465.727	465.727	465.727	562795	539515	434378	400279	148038	426955	357512	494362	217234	419059	460955	535657	386923	429052	395752	114760	342671	264283	465.727	465.727	500890	465.727	465.727	465.727	465.727	465.727	465.727	465.727	465.727	465.727	465.727	458709
Isocucurbitacin B	581.309	[M+H]+	581.309	100	581.3089:3876003 582.31225:1678550 583.31561:424717		2239252	5352365	96.7894	968	96.7894	2343	96.7894	96.7894	96.7894	96.7894	96.7894	2916658	2540269	2975340	3492654	8815399	385697	222114	205188	23135058	2522867	6625307	7008206	5497364	3874005	5877549	1336398	258211	82231	66020	87849	3442470	64372	10094	27048	13207	96.7894	96.7894	96.7894	42999	38247	92870	1059011
ISOPALMITIC ACID	274.268	[M+2H]2+	274.274	99.3	274.26807:1398260352 275.27142:268238992 276.27478:21385404		4421891072	238444448	34066380	43647212	4449278	78561288	39900284	52046296	30040810	40508260	57040912	6712388608	5031972352	228343552	6469302272	145693312	5401414144	194573888	5835292160	3732377344	175626864	175188784	5653235200	5927673344	6677336576	6051088384	5106187776	2608288512	233267456	29424432	5088014848	4801779200	3922457344	24168992	237208864	22456718	5031791104	5291667456	6251982336	2391406592	29511886	51433824	6234226176
Isorenieratene	528.399	[M+2H]2+	528.38	93.1	528.39886:12907420 529.40221:6800046 530.40557:1505867		36002620	31984330	33503682	33285506	32483038	35200916	35621096	37364012	31533888	34052136	35258700	34111944	40130076	35777352	35118896	37662696	35099732	36585576	37785332	38919564	31911632	38090852	37452460	36564440	35925712	35704052	36188440	35464752	35893776	40420788	39335972	33710528	39938248	38881872	38707040	37430092	34128592	40328316	36131972	37398736	34668012	33723108	35299584
isorhamnetin-3-rutinoside	625.574	[M+2H]2+	625.58	99.2	625.57385:52285208 626.5772:22157750 627.58056:4465479		163506368	147482688	157978752	165133728	156937568	168109424	164798928	154144960	159084672	157413808	162713984	148372880	155081488	141016992	160196528	175151760	156487216	152154656	146908944	167227808	131503904	153523456	150939136	153969440	158615728	164632704	170532256	155593856	163611168	181757552	181493904	143477600	177368720	181848464	168429616	188195792	177706688	181772352	187045600	189131568	182231456	177777280	146411936
Isorosmanol	347.178	[M+H]+	347.18	100	347.17847:869844 348.18182:3469859 349.18518:2676493		5347696	4924860	4683388	5232831	2894024	4805758	5161084	2971189	5063368	5578776	4599338	5283628	5005186	4877898	5515119	3758419	2693015	5269932	5772866	4359740	5059746	5864616	5932378	5280214	7628630	5629974	4680775	5792230	5569676	6067290	6372662	6071956	5675824	5198512	5015292	5566336	5189398	5357127	6083442	5768500	5206700	6494726	6203452
isosakuranetin	286.953	[M+H]+	286.993	72.4	286.95291:169586 287.95626:12118 288.95962:138291		677889	725931	623895	557493	582524	574320	605581	582179	608748	594177	573036	736728	703608	678599	690909	675067	669989	646345	632768	618173	572610	585915	644437	681459	670575	633482	675340	652361	606261	763852	707438	717019	750273	688765	750362	778264	699390	680337	780876	693123	696016	744101	653470
Isoxathion	313.101	[M+H]+	313.1	100	313.10083:1787729 314.10418:386210 315.10754:151320		6770662	6199945	610925	625073	241758	748874	877131	359956	765552	368657	946666	4333056	8710634	6127864	6535334	2562713	6358900	6369762	7675237	3440680	6765111	6474305	5074826	6671471	4739988	5943503	2080992	4482917	4934454	538612	403830	6091035	580154	606027	662553	264689	359658	367022	604338	746790	737882	735075	7414325
Isoxathion oxon	297.104	[M+H]+	297.1	99.7	297.10364:1141046 298.10699:161694 299.11035:1027142		6904250	6704021	7243364	4460940	5751572	6957758	6478576	4749394	7471588	6885834	4932818	5355823	5632771	6289466	6823732	6707806	7468564	5504030	7475682	7934200	8292247	7303802	6497802	6192282	7856936	9147602	7648514	6428811	5580492	7093096	6783144	7616040	7789488	6655845	6160304	6125514	7094250	6102218	7311310	8385554	6758131	8949575	6028353
Izenamide C	697.38	[M+H]+	697.38	100	697.37976:408469 698.38311:125952 699.38647:80662		1027925	1343547	863531	1055583	822774	985908	928256	871942	929733	904630	933446	1306620	1113368	1155242	1140669	1073157	1335090	1176968	1186264	1317434	1295324	1507743	1187908	914073	972330	1208877	1263697	1250447	1338511	1242386	1095386	1294736	1174756	1059510	1069667	1181349	1071906	1274550	1249609	1057442	1391751	1097675	989580
Jamaicamide A	567.018	[M+H]+	567	94	567.01752:74819 568.02087:0 569.02423:0		29845	91213	40495	93158	17848	31726	38631	20459	94691	26833	55645	72374	23989	48542	99286	101801	82857	40795	61221	137653	41845	102154	13057	17355	110424	69201	72562	71561	41254	36791	110235	86552	80917	34009	58229	43103	111069	47509	34238	22078	61098	29889	13302
Jamaicamide C	490.86	[M+2H]2+	490.9	73	490.86029:427354 491.86364:0 492.867:1437688		123609	177416	1004001	959395	1006094	896124	970996	1036754	1007904	950419	1102544	182625	119480	337367	343446	457724	181390	312251	309296	248865	106521	253068	253571	327019	260706	297893	624502	528422	415256	1281826	1102855	153755	1211441	1174514	1064525	1310500	1008001	1013623	1034496	1151635	1291232	1186336	133463
Jatrointelone C from S.guyanensis	316.206	[M+H]+	316.208	99.9	316.2056:942840 317.20895:202886 318.21231:192806		1168834	1370565	4156413	4357046	3914533	4264295	4299576	4705048	4096777	3989897	4286429	916837	2091134	1425801	2119782	3010368	1735306	1224284	1076766	3181980	1953086	1350209	667092	2283772	1107868	1695191	2243801	1446594	1453308	3935109	2799070	1503162	3546686	3912578	3760054	3747505	3817147	3696283	3759128	3481512	2562483	3849156	1390174
Kaempferide	301.278	[M+H]+	301.3	91.1	301.27841:4094788 302.28176:2596023 303.28512:1804265		14016013	17022440	14418985	13989502	14812910	15134229	14109439	14294398	13493413	13993245	13495786	17141220	16943312	18869644	17075750	16100846	14903291	18682042	17820780	18446480	19216434	16139193	18916884	18326416	16642438	17578750	18685772	16262635	16825616	17447880	17437840	19165776	15454652	15909105	16313779	15980004	16057394	15275635	16489079	17172430	16635364	16328632	17338658
kaempferol	287.049	[M+H]+	287.05	100	287.0488:2031638 288.05215:369343 289.05551:207923		5462780	4207949	107960	76948	60129	87420	56040	76952	127387	48555	49024	2661480	3154694	2770790	2463523	851748	1537205	1823426	1100495	3216766	4216299	3859935	3287224	1616407	3223716	2970644	921053	1493531	1622715	63640	120965	3664407	72678	61248	66210	61649	119043	59083	81155	48568	187453	64728	2975155
Kalkitoxin	366.955	[M+Na]+	367	66.8	366.95508:1310379 367.95843:110751 368.96179:565228		5663393	5789988	5304536	5048476	5084819	4739025	5532076	5057208	5674038	2492544	5301537	5457192	5446477	5398804	5475724	6132257	5226146	6085558	5759296	6065506	5661203	5874986	6047862	5528813	5923796	5557732	6303306	6202344	5536466	5929706	6144198	5580495	6328352	6267878	6059009	6300712	6180288	6352822	5992976	6249488	6188571	6406310	4940638
Kirenol	361.228	[M+H]+	361.23	99.9	361.22803:373230 362.23138:447906 363.23474:167106		1422847	1216792	1374516	1214805	1591428	1225629	977366	1124852	1109980	859983	1010421	1037949	1201456	1231888	1458444	1136834	1432995	803472	1147747	1244270	1483745	1318792	1276132	1163327	1679800	1817471	967510	1354119	1258628	1016964	881237	1383770	899157	938138	1097566	1164357	995232	1226694	743822	990658	858936	1052318	1227572
KOBUSONE	261.126	[M+Na]+	261.125	100	261.12592:1803029 262.12927:247867 263.13263:94175		8857528	8698523	8067982	7731362	6679660	7844310	7412322	7507188	6480842	6733820	7646027	9025406	9096991	9334424	9345405	11433704	8606018	8415686	8656851	13725992	8458409	9099858	8822530	9356317	9433404	9483338	10021003	10076569	8450710	8460011	8032676	9391863	8953952	8296218	9415502	7931976	9865871	8895790	9310877	11374224	7913880	8868128	9298804
Koparin	301.135	[M+Na]+	301.134	100	301.13467:15356704 302.13802:2817481 303.14138:735364		38477368	39489004	45421812	40640428	42346484	41079236	41176064	40597848	44004088	44530928	43233248	39726260	38005276	37994636	38611988	45501256	45696072	40783804	44451892	42285472	33011934	37863360	39708512	42427812	39578108	38697152	43824540	39906780	38296400	44857788	43921448	34242312	43415516	46004524	50060284	50006652	50792620	45795648	47198996	49485172	51316508	47800676	34820072
korseveriline	432.359	[M+H]+	432.35	98.2	432.35941:2911866 433.36276:3491711 434.36612:1177614		4975308	7314788	5129367	3535384	4070412	8339064	5888690	6083872	8160196	5987990	5015595	8495585	4447076	6342627	6322288	4329554	10361974	8589579	3965932	3008643	5478675	2655582	3874345	6854159	6459540	5499720	4867040	2153714	7217152	8558562	3397155	6415320	7481108	8185110	6069990	6344822	8542711	3551723	6236136	6577304	9824389	6586331	2296484
KUHLMANNIN	299.119	[M+ACN+H]+	299.119	100	299.11942:1731879 300.12277:408941 301.12613:384015		10820755	12897911	9708844	7398266	9693340	9951723	10064391	5883116	10720279	6080538	9699889	11115788	12102000	5822326	9572683	6532724	12219209	10622511	10574469	9857195	12215644	11761854	11501214	9813821	7151455	8386625	10736588	10716495	10564741	11926571	8982100	11428136	8749856	13085748	9421329	11941672	8914657	9614005	11419146	11148368	12299874	9900961	10098970
Kushenol F	447.169	[M+Na]+	447.17	100	447.16949:4952404 448.17284:1428275 449.1762:400685		13746436	16234016	13610388	13475806	13522446	15389861	13742725	14775895	12844589	13955798	14562458	21202118	23501510	23351298	22094586	21300134	17228950	18424662	17608944	18023316	29570538	18431896	24334458	26837882	21397346	21145618	23903236	15845727	17452518	18959992	15452369	25956870	14723247	15384585	14974852	16983512	15360240	15533227	15437660	14080936	14400180	14758093	26713766
kuwanon G	693.23	[M+H]+	693.23	100	693.23035:72899 694.2337:20684 695.23706:23521		140386	258434	457.21	457.21	4572	457.21	4759	457.21	6498	457.21	457.21	156568	249472	244836	208365	48378	313801	242112	195456	74524	288412	193609	240985	237845	139290	243636	105654	257886	297603	5887	457.21	239344	5337	6177	6911	12138	457.21	457.21	4612	457.21	457.21	7135	320466
L-Arachidonoylcarnitine	448.329	[M+2H]2+	448.34	97.6	448.32892:6817889 449.33227:740743 450.33563:0		12563064	10076780	12975315	21085286	34945976	20242358	15039673	15789939	14928691	21652852	12861959	6488150	13750177	8678212	12885691	7615776	25999854	16646049	12327957	13173966	8635151	23883964	6481184	16799026	17025056	12768296	16354429	16733050	17284736	16374371	19129012	4041467	17915922	33536570	13696364	26656998	27396674	10494700	14971710	19371810	19171118	15194765	11804604
L-Citrulline	351.199	[M+H]+	351.2	100	351.19928:1502765 352.20263:368334 353.20599:657752		4366510	3943788	123185	260980	134210	313131	222776	303359	139885	127084	144317	4067013	4605930	4246274	3696354	2056718	4503102	3925141	4816722	1516638	3705756	3668146	3842354	3427420	4188846	3800950	2229447	3855822	3273120	118314	131241	3931940	101579	117529	161288	136219	197365	115401	112116	94023	141392	147315	3734751
Lactobionic Acid	381.123	[M+H]+	381.122	100	381.12317:308378 382.12652:0 383.12988:701712		1556645	1118225	1401409	1180002	1238090	1005138	1205612	642905	982372	1110079	1027293	1553633	1078905	1166728	1217656	1101598	1020313	979928	1233329	1034296	1137786	1120688	995276	939515	997338	1068362	1108061	1060506	1414838	1300036	1040079	1425502	1416010	1415573	1134478	1237996	1123133	1349706	864694	1431926	1009035	1584186	749785
Lafutidine	432.194	[M+NH4]+	432.195	100	432.19391:3749720 433.19726:919541 434.20062:265280		18110414	11525668	487182	333106	484322	305974	470440	841740	281937	137365	167281	13758922	15911828	11200601	12156399	4957054	4740476	4000661	4533184	5543266	15318449	12995413	14276661	9943038	12408935	10805926	2174252	4050798	4185740	241544	446835	17188680	655272	537537	1075125	534295	54104	72490	145848	342669	569588	362711	14358997
Lagochilin	379.242	[M+H]2+	379.245	99.8	379.24225:1554638 380.2456:214860 381.24896:40561		2858488	2376044	2669761	2717957	2457314	2875811	2699461	2823218	2482977	2533374	2821777	2490693	3532794	2181123	3157136	3622100	3090164	1918681	2938952	6927961	1960155	2045764	3539546	3091951	2134690	3711704	5792572	4975730	1947939	3723920	5544079	2867688	6270209	3307534	3190125	3628024	5396849	3538458	4238850	6835699	3273720	3314608	1950169
Lagohirsin	353.238	[M+ACN+H]+	353.232	99.4	353.23792:22576942 354.24127:3804124 355.24463:5747756		52269496	46067092	102223984	97314024	95646208	101847152	105395248	95364288	115329368	76032992	98867352	63310648	46372796	50346148	78962888	82370824	82687760	46004540	51830932	80544696	46321276	79601512	51054040	79930824	48409172	58769972	68355528	66275072	50439700	69279584	105619872	43253740	110991864	85116600	83266824	106583256	118300328	90411048	110017536	101400936	114709736	104893096	43187784
Lamiide	445.174	[M+2H]2+	445.178	99.7	445.17422:5037150 446.17757:1373960 447.18093:182408		22785218	25646144	28554198	27578244	28073896	27490100	27153342	28569682	26921246	27121104	27136272	25736480	25268930	25209786	25994322	24822588	26939482	27264654	26505858	24102844	37754288	24972812	25782390	25199604	25835296	26143812	25235464	26015556	27466266	27969822	26587018	38867152	29119846	28694668	28625488	30196650	29040070	29949566	29890732	26228340	28969834	27048746	25757412
Lappaconitine	623.269	[M+H]+	623.273	99.7	623.26929:3530754 624.27264:1198818 625.276:376222		16153289	18180116	19147784	18674502	18914270	18814938	18612806	19133996	19848316	19199622	18560782	17297794	16373988	18068208	16711606	16415545	16612269	17091072	17031278	17222364	17027488	17055366	17151236	17397382	17126960	17093528	18951664	16328208	18352056	19590978	20673504	15742035	21327940	21855240	21185344	20723318	20558372	20417408	21094178	21550670	22686416	20312280	16568196
Lasiocarpine	412.237	[M+H]+	412.233	99.7	412.23706:4963260 413.24041:2646042 414.24377:485270		5379538	5492906	213749	96991	9909	147060	1623189	96776	202117	103298	422944	4707255	5027919	6394145	6286826	4371386	1367018	1719669	2592413	4570912	3674203	6161344	7982040	7923758	5438805	6193510	3281819	3656832	2354491	117315	486962	4583730	520360	132176	368749	588260	547634	1962380	87477	82737	181622	272317	5592798
Lauramidopropyl betaine	343.288	[M+H]+	343.296	99	343.28842:10341012 344.29177:2405473 345.29513:427252		37003032	39437456	41763988	38312744	40700608	39396260	38888184	38439172	39073552	39878868	38450004	38104344	40331384	37471040	42974064	41273244	38369084	37172236	39811520	40613680	33364588	42116624	38726720	37616096	41565268	38975592	41308168	41334600	40011880	42302888	41343860	38265740	43822368	41017452	46171028	45141308	44889088	46522380	42466924	45231908	42567428	40656468	35995224
Lauramidopropylbetaine	344.325	[M+H]+	344.303	91.1	344.32495:2863247 345.3283:1299735 346.33166:0		5440438	3670775	322443	110151	197334	248530	138156	41167	138952	109468	95088	6059922	7941287	5209213	5960625	658225	3858334	5201678	3017188	2773610	7618754	6915459	6372704	4954544	3496107	5645054	579840	4155263	3476260	353791	302241	4946788	219661	302720	187332	178992	67221	141856	486759	360345	178915	184333	4184682
Laurinterol	295.067	[M+H]+	295.069	99.9	295.06711:5208554 296.07046:898199 297.07382:691323		35422020	35861228	30831862	31341058	31661574	28539438	33045710	30796418	30388280	30017688	32963742	36377696	34054928	35962204	41435528	39798928	37616440	39294964	39804236	37848080	36625480	40380208	42454196	35628076	36572184	37548008	41855504	37507504	39013428	43369200	42076412	37106464	40416096	39967980	43145952	44257852	40307200	42493664	40827544	44099952	38690584	41096196	35058204
legonoxamine E	537.295	[M+H]+	537.295	100	537.29492:2712895 538.29827:812199 539.30163:335008		10693588	10180591	10264147	11474072	9824315	11600759	11909951	20773650	20198476	18608106	9355626	21038230	11938842	23950310	10943418	11858628	9539114	19465594	9802805	20756952	22045676	20387490	12509411	12928308	12421937	12122231	11745500	16789218	21544352	10902957	10716541	22148008	17893306	18333926	10828713	18322480	11875060	10360106	12057084	12315413	20322682	20686728	11846929
legonoxamine F	551.299	[M+2H]2+	551.307	98.7	551.29895:3145961 552.3023:1292046 553.30566:130099		1629648	4023959	2072	179.086	2436	179.086	2119	4996	1921	3406	2518	1969632	985213	2150312	2339072	7423044	230572	114028	85167	17283026	1558677	4599502	5280133	4055607	2691388	3637588	821050	90912	43600	14280	36440	2019736	27925	11009	4487	5481	5315	1927	179.086	25588	12039	59548	310672
Leucine conjugated chenodeoxycholic acid	488.349	[M+H]+	488.373	89	488.34888:6104598 489.35223:2652175 490.35559:27497		12885100	224529	1955017	1978294	2043985	2210977	2372256	1811462	1394247	1344726	1616528	16117175	12564810	1542937	12136231	200074	12993073	1548698	15479444	7004252	113375	1453827	13708387	12986540	17176792	11834377	7817364	12541660	1371882	2240136	6380914	13680110	7094643	1342816	1314745	2632054	8595125	9718701	13598360	8830227	2032090	1989443	12969810
Leucine_Enkephalin	556.279	[M+H]+	556.277	99.9	556.27942:21618634 557.28277:8236232 558.28613:1455244		133878480	157354032	185587824	179383776	179288992	180374448	188111408	150730208	183756656	184954560	184166960	140836704	142642704	211525968	146243424	165866000	140759248	172083248	141263648	150837872	178188992	204208592	149300800	151815664	153166560	141953184	160201088	185856448	199558816	218407344	146901952	159067888	156683952	213872256	206985824	217975904	144190048	146991472	141030192	196677328	212133408	210233392	148844784
Leucinostatin A, N9-Oxide ; Paecilotoxin K observed in Leucinostatin A and B standards	617.925	[M+H]+	617.922	99.8	617.92529:294321 618.92864:0 619.932:0		251991	146195	142587	265072	83679	98373	151829	128268	197516	105991	164765	164783	8273.1	112524	270880	130743	155943	8273.1	352859	354510	143827	452358	150014	8273.1	118653	198717	8273.1	95673	190898	8273.1	94156	8273.1	537100	226590	118416	138157	205448	125645	447212	119855	393462	99797	82731
Leupeptin analogue LVR (or VLR)	413.28	[M+NH4]+	413.288	98.8	413.28027:8223675 414.28362:2496684 415.28698:648556		12198724	17433710	11126773	14693637	14254253	9942436	16008702	15704977	11685668	10061795	9955147	19775778	21879624	20596888	20783108	13767129	14530436	18656714	18752038	20155874	27139450	16988132	21785666	30963628	21703034	21763572	20092784	13952097	15557319	12193814	13825001	29923310	14422867	12624216	9762722	15078662	10522185	15421695	11028278	9685107	14696248	16872052	31578246
[truncated: 778 more rows]
[truncated: 65 more columns]

## Sheet: statistical models
Strong binding DON - ANOVA					Weak binding DON - ANOVA						Strong binding DON - Orthogonal contrast					Strong binding FBS - Orthogonal contrast					Strong binding ZEN - Orthogonal contrast
[truncated: 4 more rows]
